# Supplementary material for: Application of an objective structured clinical examination to evaluate and monitor interns’ proficiency in hand hygiene and personal protective equipment use in the United States
Source: J Educ Eval Health Prof. 2019 Oct 15;16:31. doi: 10.3352/jeehp.2019.16.31 (PMC6819956; doi:10.3352/jeehp.2019.16.31)
Supplement: Supplementary file 1 [file jeehp-16-31-dataset1.xlsx]

## Sheet: c diff raw data for article sub
AY	ID	Session_1	Session_2	PriorTraining	ContPrec1	ContPrec2	ContPrec3	ContPrec4	ContPrec5	ContPrec6	ContPrec7	ContPrec8	ContPrec9	ContPrec10	ContPrec11	ContPrec12	ContPrec13	ContPrec14	ContPrec15	ContPrec1b	ContPrec2b	ContPrec3b	ContPrec4b	ContPrec5b	ContPrec6b	ContPrec7b	ContPrec8b	ContPrec9b	ContPrec10b	ContPrec11b	ContPrec12b	ContPrec13b	ContPrec14b	ContPrec15b
1516	1		Intern OSCE 2 2016 4/1/2016 1:00 PM	1	#NULL!	#NULL!	#NULL!	#NULL!	#NULL!	#NULL!	#NULL!	#NULL!	#NULL!	#NULL!	#NULL!	#NULL!	#NULL!	#NULL!	#NULL!	1	1	1	1	1	1	1	1	1	1	1	1	1	1	1
1516	2		Intern OSCE 2 2016 3/14/2016 1:00 PM	0	#NULL!	#NULL!	#NULL!	#NULL!	#NULL!	#NULL!	#NULL!	#NULL!	#NULL!	#NULL!	#NULL!	#NULL!	#NULL!	#NULL!	#NULL!	0	1	1	1	1	1	1	1	1	1	1	1	1	1	1
1516	3		Intern OSCE 2 2016 4/1/2016 1:00 PM	0	#NULL!	#NULL!	#NULL!	#NULL!	#NULL!	#NULL!	#NULL!	#NULL!	#NULL!	#NULL!	#NULL!	#NULL!	#NULL!	#NULL!	#NULL!	1	1	1	1	1	1	1	1	1	1	1	1	1	1	1
1516	4		Intern OSCE 2 2016 3/14/2016 1:00 PM	0	#NULL!	#NULL!	#NULL!	#NULL!	#NULL!	#NULL!	#NULL!	#NULL!	#NULL!	#NULL!	#NULL!	#NULL!	#NULL!	#NULL!	#NULL!	1	1	1	1	1	1	1	1	1	1	1	1	1	1	1
1516	5		Intern OSCE 2 2016 3/14/2016 1:00 PM	1	#NULL!	#NULL!	#NULL!	#NULL!	#NULL!	#NULL!	#NULL!	#NULL!	#NULL!	#NULL!	#NULL!	#NULL!	#NULL!	#NULL!	#NULL!	1	1	1	1	1	1	1	1	1	1	1	0	1	0	0
1516	6		Intern OSCE 2 2016 2/26/2016 12:30 P	1	#NULL!	#NULL!	#NULL!	#NULL!	#NULL!	#NULL!	#NULL!	#NULL!	#NULL!	#NULL!	#NULL!	#NULL!	#NULL!	#NULL!	#NULL!	1	1	1	1	1	1	1	1	1	1	1	1	1	1	0
1516	7		Intern OSCE 2 2016 4/1/2016 1:00 PM	1	#NULL!	#NULL!	#NULL!	#NULL!	#NULL!	#NULL!	#NULL!	#NULL!	#NULL!	#NULL!	#NULL!	#NULL!	#NULL!	#NULL!	#NULL!	1	1	1	1	1	1	1	1	1	1	1	1	1	1	1
1516	8		Intern OSCE 2 2016 3/3/2016 1:00 PM	0	#NULL!	#NULL!	#NULL!	#NULL!	#NULL!	#NULL!	#NULL!	#NULL!	#NULL!	#NULL!	#NULL!	#NULL!	#NULL!	#NULL!	#NULL!	1	1	1	1	1	1	1	1	1	1	1	1	1	1	1
1516	9		Intern OSCE 2 2016 3/15/2016 1:00 PM	0	#NULL!	#NULL!	#NULL!	#NULL!	#NULL!	#NULL!	#NULL!	#NULL!	#NULL!	#NULL!	#NULL!	#NULL!	#NULL!	#NULL!	#NULL!	1	1	1	1	1	1	1	1	1	0	0	0	1	1	0
1516	10		Intern OSCE 2 2016 3/2/2016 12:00 PM	0	#NULL!	#NULL!	#NULL!	#NULL!	#NULL!	#NULL!	#NULL!	#NULL!	#NULL!	#NULL!	#NULL!	#NULL!	#NULL!	#NULL!	#NULL!	1	1	1	1	1	1	1	1	1	1	1	1	1	1	1
1516	11		Intern OSCE 2 2016 3/14/2016 1:00 PM	1	#NULL!	#NULL!	#NULL!	#NULL!	#NULL!	#NULL!	#NULL!	#NULL!	#NULL!	#NULL!	#NULL!	#NULL!	#NULL!	#NULL!	#NULL!	1	1	1	1	1	1	1	1	1	1	1	1	1	1	0
1516	12		Intern OSCE 2 2016 3/15/2016 1:00 PM	0	#NULL!	#NULL!	#NULL!	#NULL!	#NULL!	#NULL!	#NULL!	#NULL!	#NULL!	#NULL!	#NULL!	#NULL!	#NULL!	#NULL!	#NULL!	1	1	1	1	1	1	1	1	1	1	1	1	1	1	0
1516	13		Intern OSCE 2 2016 3/14/2016 1:00 PM	1	#NULL!	#NULL!	#NULL!	#NULL!	#NULL!	#NULL!	#NULL!	#NULL!	#NULL!	#NULL!	#NULL!	#NULL!	#NULL!	#NULL!	#NULL!	1	1	1	1	1	1	1	1	1	1	1	1	1	1	0
1516	14		Intern OSCE 2 2016 3/24/2016 1:00 PM	0	#NULL!	#NULL!	#NULL!	#NULL!	#NULL!	#NULL!	#NULL!	#NULL!	#NULL!	#NULL!	#NULL!	#NULL!	#NULL!	#NULL!	#NULL!	1	1	1	1	1	1	1	1	1	0	1	1	1	1	1
1516	15		Intern OSCE 2 2016 4/1/2016 1:00 PM	1	#NULL!	#NULL!	#NULL!	#NULL!	#NULL!	#NULL!	#NULL!	#NULL!	#NULL!	#NULL!	#NULL!	#NULL!	#NULL!	#NULL!	#NULL!	0	1	1	1	1	1	1	1	1	1	1	1	1	1	1
1516	16		Intern OSCE 2 2016 3/3/2016 1:00 PM	0	#NULL!	#NULL!	#NULL!	#NULL!	#NULL!	#NULL!	#NULL!	#NULL!	#NULL!	#NULL!	#NULL!	#NULL!	#NULL!	#NULL!	#NULL!	1	1	1	1	1	1	1	1	1	0	0	1	1	1	1
1516	17		Intern OSCE 2 2016 2/26/2016 12:30 P	1	#NULL!	#NULL!	#NULL!	#NULL!	#NULL!	#NULL!	#NULL!	#NULL!	#NULL!	#NULL!	#NULL!	#NULL!	#NULL!	#NULL!	#NULL!	1	1	1	1	1	1	0	1	1	1	1	0	1	1	0
1516	18		Intern OSCE 2 2016 2/26/2016 12:30 P	0	#NULL!	#NULL!	#NULL!	#NULL!	#NULL!	#NULL!	#NULL!	#NULL!	#NULL!	#NULL!	#NULL!	#NULL!	#NULL!	#NULL!	#NULL!	1	1	1	1	1	1	0	1	1	1	1	1	1	1	0
1516	19		Intern OSCE 2 2016 3/15/2016 1:00 PM	1	#NULL!	#NULL!	#NULL!	#NULL!	#NULL!	#NULL!	#NULL!	#NULL!	#NULL!	#NULL!	#NULL!	#NULL!	#NULL!	#NULL!	#NULL!	1	1	1	1	1	1	1	1	1	1	1	1	1	1	1
1516	20		Intern OSCE 2 2016 3/15/2016 1:00 PM	0	#NULL!	#NULL!	#NULL!	#NULL!	#NULL!	#NULL!	#NULL!	#NULL!	#NULL!	#NULL!	#NULL!	#NULL!	#NULL!	#NULL!	#NULL!	1	1	1	1	1	1	1	1	1	1	1	1	1	0	0
1516	21		Intern OSCE 2 2016 3/15/2016 1:00 PM	1	#NULL!	#NULL!	#NULL!	#NULL!	#NULL!	#NULL!	#NULL!	#NULL!	#NULL!	#NULL!	#NULL!	#NULL!	#NULL!	#NULL!	#NULL!	1	1	1	1	1	1	1	1	1	0	0	1	1	0	0
1516	22		Intern OSCE 2 2016 3/14/2016 1:00 PM	0	#NULL!	#NULL!	#NULL!	#NULL!	#NULL!	#NULL!	#NULL!	#NULL!	#NULL!	#NULL!	#NULL!	#NULL!	#NULL!	#NULL!	#NULL!	1	1	1	1	1	1	1	1	1	1	1	1	1	1	1
1516	23		Intern OSCE 2 2016 3/15/2016 1:00 PM	1	#NULL!	#NULL!	#NULL!	#NULL!	#NULL!	#NULL!	#NULL!	#NULL!	#NULL!	#NULL!	#NULL!	#NULL!	#NULL!	#NULL!	#NULL!	1	1	1	1	1	1	1	1	1	1	1	1	1	1	1
1516	24		Intern OSCE 2 2016 3/3/2016 1:00 PM	1	#NULL!	#NULL!	#NULL!	#NULL!	#NULL!	#NULL!	#NULL!	#NULL!	#NULL!	#NULL!	#NULL!	#NULL!	#NULL!	#NULL!	#NULL!	1	1	1	1	1	1	1	1	1	1	1	1	1	1	1
1516	25		Intern OSCE 2 2016 4/1/2016 1:00 PM	1	#NULL!	#NULL!	#NULL!	#NULL!	#NULL!	#NULL!	#NULL!	#NULL!	#NULL!	#NULL!	#NULL!	#NULL!	#NULL!	#NULL!	#NULL!	1	1	1	0	1	1	1	1	1	1	1	1	1	0	0
1516	26		Intern OSCE 2 2016 3/2/2016 12:00 PM	0	#NULL!	#NULL!	#NULL!	#NULL!	#NULL!	#NULL!	#NULL!	#NULL!	#NULL!	#NULL!	#NULL!	#NULL!	#NULL!	#NULL!	#NULL!	1	1	1	1	1	1	1	1	1	1	1	1	1	1	1
1516	27		Intern OSCE 2 2016 3/2/2016 12:00 PM	0	#NULL!	#NULL!	#NULL!	#NULL!	#NULL!	#NULL!	#NULL!	#NULL!	#NULL!	#NULL!	#NULL!	#NULL!	#NULL!	#NULL!	#NULL!	1	1	1	1	1	1	0	1	1	1	1	1	1	1	1
1516	28		Intern OSCE 2 2016 3/15/2016 1:00 PM	0	#NULL!	#NULL!	#NULL!	#NULL!	#NULL!	#NULL!	#NULL!	#NULL!	#NULL!	#NULL!	#NULL!	#NULL!	#NULL!	#NULL!	#NULL!	1	1	1	1	1	1	1	1	1	0	0	1	1	1	1
1516	29		Intern OSCE 2 2016 2/26/2016 12:30 P	0	#NULL!	#NULL!	#NULL!	#NULL!	#NULL!	#NULL!	#NULL!	#NULL!	#NULL!	#NULL!	#NULL!	#NULL!	#NULL!	#NULL!	#NULL!	0	1	0	1	0	1	0	1	1	1	1	1	1	1	1
1516	30		Intern OSCE 2 2016 2/26/2016 12:30 P	1	#NULL!	#NULL!	#NULL!	#NULL!	#NULL!	#NULL!	#NULL!	#NULL!	#NULL!	#NULL!	#NULL!	#NULL!	#NULL!	#NULL!	#NULL!	1	1	0	1	1	1	1	1	1	0	1	1	1	1	1
1516	31		Intern OSCE 2 2016 3/14/2016 1:00 PM	0	#NULL!	#NULL!	#NULL!	#NULL!	#NULL!	#NULL!	#NULL!	#NULL!	#NULL!	#NULL!	#NULL!	#NULL!	#NULL!	#NULL!	#NULL!	1	1	1	1	1	1	1	1	1	0	0	1	1	1	1
1516	32		Intern OSCE 2 2016 4/1/2016 1:00 PM	1	#NULL!	#NULL!	#NULL!	#NULL!	#NULL!	#NULL!	#NULL!	#NULL!	#NULL!	#NULL!	#NULL!	#NULL!	#NULL!	#NULL!	#NULL!	1	1	1	1	0	1	1	1	1	1	1	1	1	1	1
1516	33		Intern OSCE 2 2016 3/15/2016 1:00 PM	0	#NULL!	#NULL!	#NULL!	#NULL!	#NULL!	#NULL!	#NULL!	#NULL!	#NULL!	#NULL!	#NULL!	#NULL!	#NULL!	#NULL!	#NULL!	1	1	1	1	1	1	0	1	1	1	1	1	1	1	1
1516	34		Intern OSCE 2 2016 3/24/2016 1:00 PM	1	#NULL!	#NULL!	#NULL!	#NULL!	#NULL!	#NULL!	#NULL!	#NULL!	#NULL!	#NULL!	#NULL!	#NULL!	#NULL!	#NULL!	#NULL!	1	1	1	1	1	1	1	1	1	0	1	1	1	1	1
1516	35		Intern OSCE 2 2016 3/14/2016 1:00 PM	0	#NULL!	#NULL!	#NULL!	#NULL!	#NULL!	#NULL!	#NULL!	#NULL!	#NULL!	#NULL!	#NULL!	#NULL!	#NULL!	#NULL!	#NULL!	1	1	1	1	1	1	1	1	1	1	1	1	1	1	1
1516	36		Intern OSCE 2 2016 3/14/2016 1:00 PM	0	#NULL!	#NULL!	#NULL!	#NULL!	#NULL!	#NULL!	#NULL!	#NULL!	#NULL!	#NULL!	#NULL!	#NULL!	#NULL!	#NULL!	#NULL!	1	1	1	1	1	1	1	1	1	1	0	1	0	1	0
1516	37		Intern OSCE 2 2016 4/1/2016 1:00 PM	0	#NULL!	#NULL!	#NULL!	#NULL!	#NULL!	#NULL!	#NULL!	#NULL!	#NULL!	#NULL!	#NULL!	#NULL!	#NULL!	#NULL!	#NULL!	1	1	1	1	1	1	1	1	1	1	1	1	1	1	1
1516	38		Intern OSCE 2 2016 3/3/2016 1:00 PM	1	#NULL!	#NULL!	#NULL!	#NULL!	#NULL!	#NULL!	#NULL!	#NULL!	#NULL!	#NULL!	#NULL!	#NULL!	#NULL!	#NULL!	#NULL!	0	1	1	1	1	1	1	0	1	1	0	0	1	1	0
1516	39		Intern OSCE 2 2016 3/14/2016 1:00 PM	0	#NULL!	#NULL!	#NULL!	#NULL!	#NULL!	#NULL!	#NULL!	#NULL!	#NULL!	#NULL!	#NULL!	#NULL!	#NULL!	#NULL!	#NULL!	1	1	1	1	1	1	1	1	1	1	1	1	1	1	1
1516	40		Intern OSCE 2 2016 3/2/2016 12:00 PM	1	#NULL!	#NULL!	#NULL!	#NULL!	#NULL!	#NULL!	#NULL!	#NULL!	#NULL!	#NULL!	#NULL!	#NULL!	#NULL!	#NULL!	#NULL!	1	1	1	1	1	1	1	1	1	1	1	1	1	0	0
1516	41		Intern OSCE 2 2016 3/3/2016 1:00 PM	1	#NULL!	#NULL!	#NULL!	#NULL!	#NULL!	#NULL!	#NULL!	#NULL!	#NULL!	#NULL!	#NULL!	#NULL!	#NULL!	#NULL!	#NULL!	1	1	1	1	1	0	0	1	1	0	1	1	1	1	1
1516	42		Intern OSCE 2 2016 4/1/2016 1:00 PM	1	#NULL!	#NULL!	#NULL!	#NULL!	#NULL!	#NULL!	#NULL!	#NULL!	#NULL!	#NULL!	#NULL!	#NULL!	#NULL!	#NULL!	#NULL!	1	1	1	0	1	1	1	1	1	1	1	1	1	1	1
1516	43		Intern OSCE 2 2016 3/15/2016 1:00 PM	#NULL!	#NULL!	#NULL!	#NULL!	#NULL!	#NULL!	#NULL!	#NULL!	#NULL!	#NULL!	#NULL!	#NULL!	#NULL!	#NULL!	#NULL!	#NULL!	1	1	1	1	1	1	1	0	1	1	1	1	1	1	0
1516	44		Intern OSCE 2 2016 2/26/2016 12:30 P	0	#NULL!	#NULL!	#NULL!	#NULL!	#NULL!	#NULL!	#NULL!	#NULL!	#NULL!	#NULL!	#NULL!	#NULL!	#NULL!	#NULL!	#NULL!	1	1	1	1	1	1	1	1	1	1	1	1	1	1	1
1516	45		Intern OSCE 2 2016 3/2/2016 12:00 PM	0	#NULL!	#NULL!	#NULL!	#NULL!	#NULL!	#NULL!	#NULL!	#NULL!	#NULL!	#NULL!	#NULL!	#NULL!	#NULL!	#NULL!	#NULL!	1	1	1	1	1	1	1	1	1	1	1	1	1	1	0
1516	46		Intern OSCE 2 2016 4/1/2016 1:00 PM	0	#NULL!	#NULL!	#NULL!	#NULL!	#NULL!	#NULL!	#NULL!	#NULL!	#NULL!	#NULL!	#NULL!	#NULL!	#NULL!	#NULL!	#NULL!	1	1	1	1	1	1	1	1	1	1	0	1	1	0	0
1516	47		Intern OSCE 2 2016 3/14/2016 1:00 PM	0	#NULL!	#NULL!	#NULL!	#NULL!	#NULL!	#NULL!	#NULL!	#NULL!	#NULL!	#NULL!	#NULL!	#NULL!	#NULL!	#NULL!	#NULL!	1	1	1	1	1	1	1	1	1	0	0	0	1	1	1
1516	48		Intern OSCE 2 2016 3/3/2016 1:00 PM	#NULL!	#NULL!	#NULL!	#NULL!	#NULL!	#NULL!	#NULL!	#NULL!	#NULL!	#NULL!	#NULL!	#NULL!	#NULL!	#NULL!	#NULL!	#NULL!	1	1	1	1	1	1	1	1	1	1	0	1	1	1	0
1516	49		Intern OSCE 2 2016 3/24/2016 1:00 PM	1	#NULL!	#NULL!	#NULL!	#NULL!	#NULL!	#NULL!	#NULL!	#NULL!	#NULL!	#NULL!	#NULL!	#NULL!	#NULL!	#NULL!	#NULL!	1	1	1	0	1	1	0	1	1	1	1	1	1	1	1
1516	50		Intern OSCE 2 2016 3/2/2016 12:00 PM	0	#NULL!	#NULL!	#NULL!	#NULL!	#NULL!	#NULL!	#NULL!	#NULL!	#NULL!	#NULL!	#NULL!	#NULL!	#NULL!	#NULL!	#NULL!	1	1	1	1	1	1	1	1	1	1	1	0	1	1	1
1516	51		Intern OSCE 2 2016 3/15/2016 1:00 PM	0	#NULL!	#NULL!	#NULL!	#NULL!	#NULL!	#NULL!	#NULL!	#NULL!	#NULL!	#NULL!	#NULL!	#NULL!	#NULL!	#NULL!	#NULL!	1	1	1	1	1	1	1	1	1	0	0	1	1	1	1
1516	52		Intern OSCE 2 2016 2/26/2016 12:30 P	0	#NULL!	#NULL!	#NULL!	#NULL!	#NULL!	#NULL!	#NULL!	#NULL!	#NULL!	#NULL!	#NULL!	#NULL!	#NULL!	#NULL!	#NULL!	1	1	1	1	0	1	1	1	1	0	1	0	1	0	0
1516	53		Intern OSCE 2 2016 3/3/2016 1:00 PM	0	#NULL!	#NULL!	#NULL!	#NULL!	#NULL!	#NULL!	#NULL!	#NULL!	#NULL!	#NULL!	#NULL!	#NULL!	#NULL!	#NULL!	#NULL!	1	1	1	1	1	0	0	1	1	1	0	1	1	1	0
1516	54		Intern OSCE 2 2016 2/26/2016 12:30 P	1	#NULL!	#NULL!	#NULL!	#NULL!	#NULL!	#NULL!	#NULL!	#NULL!	#NULL!	#NULL!	#NULL!	#NULL!	#NULL!	#NULL!	#NULL!	1	1	1	1	1	1	1	0	1	0	1	0	1	1	0
1516	55		Intern OSCE 2 2016 3/3/2016 1:00 PM	0	#NULL!	#NULL!	#NULL!	#NULL!	#NULL!	#NULL!	#NULL!	#NULL!	#NULL!	#NULL!	#NULL!	#NULL!	#NULL!	#NULL!	#NULL!	1	1	1	1	1	1	1	1	1	1	0	1	1	1	0
1516	56		Intern OSCE 2 2016 3/24/2016 1:00 PM	0	#NULL!	#NULL!	#NULL!	#NULL!	#NULL!	#NULL!	#NULL!	#NULL!	#NULL!	#NULL!	#NULL!	#NULL!	#NULL!	#NULL!	#NULL!	1	1	1	1	1	1	1	1	1	1	1	1	1	1	1
1516	57		Intern OSCE 2 2016 3/2/2016 12:00 PM	1	#NULL!	#NULL!	#NULL!	#NULL!	#NULL!	#NULL!	#NULL!	#NULL!	#NULL!	#NULL!	#NULL!	#NULL!	#NULL!	#NULL!	#NULL!	1	1	1	1	1	1	0	1	1	1	1	1	1	1	1
1516	58		Intern OSCE 2 2016 3/24/2016 1:00 PM	1	#NULL!	#NULL!	#NULL!	#NULL!	#NULL!	#NULL!	#NULL!	#NULL!	#NULL!	#NULL!	#NULL!	#NULL!	#NULL!	#NULL!	#NULL!	1	1	1	1	1	1	1	1	1	1	1	1	1	1	1
1516	59		Intern OSCE 2 2016 3/3/2016 1:00 PM	0	#NULL!	#NULL!	#NULL!	#NULL!	#NULL!	#NULL!	#NULL!	#NULL!	#NULL!	#NULL!	#NULL!	#NULL!	#NULL!	#NULL!	#NULL!	1	1	1	1	1	1	1	1	1	0	1	1	1	1	1
1516	60		Intern OSCE 2 2016 3/24/2016 1:00 PM	0	#NULL!	#NULL!	#NULL!	#NULL!	#NULL!	#NULL!	#NULL!	#NULL!	#NULL!	#NULL!	#NULL!	#NULL!	#NULL!	#NULL!	#NULL!	1	1	1	1	1	1	1	1	1	0	1	1	1	1	1
1516	61		Intern OSCE 2 2016 4/1/2016 1:00 PM	0	#NULL!	#NULL!	#NULL!	#NULL!	#NULL!	#NULL!	#NULL!	#NULL!	#NULL!	#NULL!	#NULL!	#NULL!	#NULL!	#NULL!	#NULL!	1	1	1	1	1	1	1	1	1	1	0	1	1	1	1
1516	62		Intern OSCE 2 2016 3/3/2016 1:00 PM	0	#NULL!	#NULL!	#NULL!	#NULL!	#NULL!	#NULL!	#NULL!	#NULL!	#NULL!	#NULL!	#NULL!	#NULL!	#NULL!	#NULL!	#NULL!	1	1	1	1	1	1	1	1	1	1	1	0	1	1	1
1516	63		Intern OSCE 2 2016 3/14/2016 1:00 PM	1	#NULL!	#NULL!	#NULL!	#NULL!	#NULL!	#NULL!	#NULL!	#NULL!	#NULL!	#NULL!	#NULL!	#NULL!	#NULL!	#NULL!	#NULL!	1	1	1	1	1	1	0	1	1	0	1	1	1	1	1
1516	64		Intern OSCE 2 2016 2/26/2016 12:30 P	0	#NULL!	#NULL!	#NULL!	#NULL!	#NULL!	#NULL!	#NULL!	#NULL!	#NULL!	#NULL!	#NULL!	#NULL!	#NULL!	#NULL!	#NULL!	1	1	0	1	1	1	1	1	1	1	1	1	1	1	1
1516	65		Intern OSCE 2 2016 2/26/2016 12:30 P	0	#NULL!	#NULL!	#NULL!	#NULL!	#NULL!	#NULL!	#NULL!	#NULL!	#NULL!	#NULL!	#NULL!	#NULL!	#NULL!	#NULL!	#NULL!	1	1	1	0	1	1	0	1	1	1	0	1	1	1	1
1516	66		Intern OSCE 2 2016 3/2/2016 12:00 PM	1	#NULL!	#NULL!	#NULL!	#NULL!	#NULL!	#NULL!	#NULL!	#NULL!	#NULL!	#NULL!	#NULL!	#NULL!	#NULL!	#NULL!	#NULL!	1	1	1	1	1	1	1	1	1	1	1	1	1	1	1
1516	67		Intern OSCE 2 2016 3/14/2016 1:00 PM	1	#NULL!	#NULL!	#NULL!	#NULL!	#NULL!	#NULL!	#NULL!	#NULL!	#NULL!	#NULL!	#NULL!	#NULL!	#NULL!	#NULL!	#NULL!	1	1	1	1	1	1	1	1	1	1	1	1	1	1	0
1516	68		Intern OSCE 2 2016 3/3/2016 1:00 PM	1	#NULL!	#NULL!	#NULL!	#NULL!	#NULL!	#NULL!	#NULL!	#NULL!	#NULL!	#NULL!	#NULL!	#NULL!	#NULL!	#NULL!	#NULL!	1	1	1	1	1	1	1	1	1	1	1	1	1	1	1
1516	69		Intern OSCE 2 2016 4/1/2016 1:00 PM	0	#NULL!	#NULL!	#NULL!	#NULL!	#NULL!	#NULL!	#NULL!	#NULL!	#NULL!	#NULL!	#NULL!	#NULL!	#NULL!	#NULL!	#NULL!	1	1	1	1	1	1	1	0	1	0	1	1	1	1	0
1516	70		Intern OSCE 2 2016 3/24/2016 1:00 PM	0	#NULL!	#NULL!	#NULL!	#NULL!	#NULL!	#NULL!	#NULL!	#NULL!	#NULL!	#NULL!	#NULL!	#NULL!	#NULL!	#NULL!	#NULL!	1	1	1	1	1	1	1	1	1	1	1	1	0	1	0
1516	71		Intern OSCE 2 2016 2/26/2016 12:30 P	1	#NULL!	#NULL!	#NULL!	#NULL!	#NULL!	#NULL!	#NULL!	#NULL!	#NULL!	#NULL!	#NULL!	#NULL!	#NULL!	#NULL!	#NULL!	1	1	0	1	1	1	1	0	1	0	1	1	1	0	0
1516	72		Intern OSCE 2 2016 3/14/2016 1:00 PM	0	#NULL!	#NULL!	#NULL!	#NULL!	#NULL!	#NULL!	#NULL!	#NULL!	#NULL!	#NULL!	#NULL!	#NULL!	#NULL!	#NULL!	#NULL!	1	1	1	1	1	1	1	1	1	1	1	1	1	0	0
1516	73		Intern OSCE 2 2016 3/3/2016 1:00 PM	0	#NULL!	#NULL!	#NULL!	#NULL!	#NULL!	#NULL!	#NULL!	#NULL!	#NULL!	#NULL!	#NULL!	#NULL!	#NULL!	#NULL!	#NULL!	1	1	1	1	1	1	1	1	1	1	0	1	1	0	0
1516	74		Intern OSCE 2 2016 2/26/2016 12:30 P	0	#NULL!	#NULL!	#NULL!	#NULL!	#NULL!	#NULL!	#NULL!	#NULL!	#NULL!	#NULL!	#NULL!	#NULL!	#NULL!	#NULL!	#NULL!	1	1	1	1	1	1	0	1	1	1	1	1	1	1	1
1516	75		Intern OSCE 2 2016 3/14/2016 1:00 PM	1	#NULL!	#NULL!	#NULL!	#NULL!	#NULL!	#NULL!	#NULL!	#NULL!	#NULL!	#NULL!	#NULL!	#NULL!	#NULL!	#NULL!	#NULL!	1	1	1	1	1	1	1	1	1	1	1	1	1	0	0
1516	76		Intern OSCE 2 2016 3/15/2016 1:00 PM	0	#NULL!	#NULL!	#NULL!	#NULL!	#NULL!	#NULL!	#NULL!	#NULL!	#NULL!	#NULL!	#NULL!	#NULL!	#NULL!	#NULL!	#NULL!	1	1	1	1	1	1	1	1	1	0	1	1	1	0	0
1516	77		Intern OSCE 2 2016 3/15/2016 1:00 PM	0	#NULL!	#NULL!	#NULL!	#NULL!	#NULL!	#NULL!	#NULL!	#NULL!	#NULL!	#NULL!	#NULL!	#NULL!	#NULL!	#NULL!	#NULL!	1	1	1	1	1	1	1	1	1	1	1	1	1	1	0
1516	78		Intern OSCE 2 2016 3/24/2016 1:00 PM	1	#NULL!	#NULL!	#NULL!	#NULL!	#NULL!	#NULL!	#NULL!	#NULL!	#NULL!	#NULL!	#NULL!	#NULL!	#NULL!	#NULL!	#NULL!	1	1	1	1	1	1	1	1	1	1	1	1	1	1	1
1516	79		Intern OSCE 2 2016 2/26/2016 12:30 P	1	#NULL!	#NULL!	#NULL!	#NULL!	#NULL!	#NULL!	#NULL!	#NULL!	#NULL!	#NULL!	#NULL!	#NULL!	#NULL!	#NULL!	#NULL!	1	1	1	1	1	1	0	1	1	1	1	1	1	1	0
1516	80		Intern OSCE 2 2016 2/26/2016 12:30 P	0	#NULL!	#NULL!	#NULL!	#NULL!	#NULL!	#NULL!	#NULL!	#NULL!	#NULL!	#NULL!	#NULL!	#NULL!	#NULL!	#NULL!	#NULL!	1	1	1	1	1	1	1	1	1	1	1	1	1	1	1
1516	81		Intern OSCE 2 2016 2/26/2016 12:30 P	1	#NULL!	#NULL!	#NULL!	#NULL!	#NULL!	#NULL!	#NULL!	#NULL!	#NULL!	#NULL!	#NULL!	#NULL!	#NULL!	#NULL!	#NULL!	1	1	1	1	1	0	0	1	1	1	1	0	1	1	1
1516	82		Intern OSCE 2 2016 4/1/2016 1:00 PM	0	#NULL!	#NULL!	#NULL!	#NULL!	#NULL!	#NULL!	#NULL!	#NULL!	#NULL!	#NULL!	#NULL!	#NULL!	#NULL!	#NULL!	#NULL!	1	1	1	1	1	1	1	1	1	0	1	1	1	1	0
1516	83		Intern OSCE 2 2016 4/1/2016 1:00 PM	0	#NULL!	#NULL!	#NULL!	#NULL!	#NULL!	#NULL!	#NULL!	#NULL!	#NULL!	#NULL!	#NULL!	#NULL!	#NULL!	#NULL!	#NULL!	1	1	1	1	1	1	1	1	1	1	0	1	1	1	1
1516	84		Intern OSCE 2 2016 2/26/2016 12:30 P	0	#NULL!	#NULL!	#NULL!	#NULL!	#NULL!	#NULL!	#NULL!	#NULL!	#NULL!	#NULL!	#NULL!	#NULL!	#NULL!	#NULL!	#NULL!	1	1	1	1	1	1	1	1	1	0	1	1	1	1	1
1516	85		Intern OSCE 2 2016 3/2/2016 12:00 PM	#NULL!	#NULL!	#NULL!	#NULL!	#NULL!	#NULL!	#NULL!	#NULL!	#NULL!	#NULL!	#NULL!	#NULL!	#NULL!	#NULL!	#NULL!	#NULL!	1	1	1	1	1	1	0	1	1	1	1	0	1	1	1
1516	86		Intern OSCE 2 2016 3/14/2016 1:00 PM	0	#NULL!	#NULL!	#NULL!	#NULL!	#NULL!	#NULL!	#NULL!	#NULL!	#NULL!	#NULL!	#NULL!	#NULL!	#NULL!	#NULL!	#NULL!	1	1	1	1	1	1	1	1	1	1	1	1	1	1	1
1516	87		Intern OSCE 2 2016 3/3/2016 1:00 PM	1	#NULL!	#NULL!	#NULL!	#NULL!	#NULL!	#NULL!	#NULL!	#NULL!	#NULL!	#NULL!	#NULL!	#NULL!	#NULL!	#NULL!	#NULL!	1	1	1	1	1	1	1	1	1	1	1	1	1	0	0
1516	88		Intern OSCE 2 2016 3/15/2016 1:00 PM	0	#NULL!	#NULL!	#NULL!	#NULL!	#NULL!	#NULL!	#NULL!	#NULL!	#NULL!	#NULL!	#NULL!	#NULL!	#NULL!	#NULL!	#NULL!	1	1	1	1	0	1	0	1	1	1	1	1	1	0	0
1516	89		Intern OSCE 2 2016 3/3/2016 1:00 PM	0	#NULL!	#NULL!	#NULL!	#NULL!	#NULL!	#NULL!	#NULL!	#NULL!	#NULL!	#NULL!	#NULL!	#NULL!	#NULL!	#NULL!	#NULL!	1	1	1	1	1	1	1	0	1	1	1	1	1	1	1
1516	90		Intern OSCE 2 2016 3/14/2016 1:00 PM	0	#NULL!	#NULL!	#NULL!	#NULL!	#NULL!	#NULL!	#NULL!	#NULL!	#NULL!	#NULL!	#NULL!	#NULL!	#NULL!	#NULL!	#NULL!	1	1	1	0	1	1	1	1	1	1	0	1	1	1	0
1516	91		Intern OSCE 2 2016 3/2/2016 12:00 PM	1	#NULL!	#NULL!	#NULL!	#NULL!	#NULL!	#NULL!	#NULL!	#NULL!	#NULL!	#NULL!	#NULL!	#NULL!	#NULL!	#NULL!	#NULL!	1	1	1	1	1	1	1	1	1	1	1	1	1	1	0
1516	92		Intern OSCE 2 2016 2/26/2016 12:30 P	1	#NULL!	#NULL!	#NULL!	#NULL!	#NULL!	#NULL!	#NULL!	#NULL!	#NULL!	#NULL!	#NULL!	#NULL!	#NULL!	#NULL!	#NULL!	1	1	1	1	1	1	1	0	1	1	1	1	1	1	1
1516	93		Intern OSCE 2 2016 2/26/2016 12:30 P	1	#NULL!	#NULL!	#NULL!	#NULL!	#NULL!	#NULL!	#NULL!	#NULL!	#NULL!	#NULL!	#NULL!	#NULL!	#NULL!	#NULL!	#NULL!	1	1	1	1	1	1	1	1	1	1	1	1	1	1	0
1516	94		Intern OSCE 2 2016 3/24/2016 1:00 PM	#NULL!	#NULL!	#NULL!	#NULL!	#NULL!	#NULL!	#NULL!	#NULL!	#NULL!	#NULL!	#NULL!	#NULL!	#NULL!	#NULL!	#NULL!	#NULL!	1	1	1	1	1	1	1	1	1	1	1	1	1	1	1
1516	95		Intern OSCE 2 2016 3/24/2016 1:00 PM	0	#NULL!	#NULL!	#NULL!	#NULL!	#NULL!	#NULL!	#NULL!	#NULL!	#NULL!	#NULL!	#NULL!	#NULL!	#NULL!	#NULL!	#NULL!	1	1	1	1	1	1	1	1	1	0	1	1	1	1	1
1516	96		Intern OSCE 2 2016 3/3/2016 1:00 PM	0	#NULL!	#NULL!	#NULL!	#NULL!	#NULL!	#NULL!	#NULL!	#NULL!	#NULL!	#NULL!	#NULL!	#NULL!	#NULL!	#NULL!	#NULL!	1	1	1	1	1	1	1	1	1	0	1	0	1	1	1
1516	97		Intern OSCE 2 2016 3/3/2016 1:00 PM	1	#NULL!	#NULL!	#NULL!	#NULL!	#NULL!	#NULL!	#NULL!	#NULL!	#NULL!	#NULL!	#NULL!	#NULL!	#NULL!	#NULL!	#NULL!	1	1	1	1	1	1	0	1	1	1	1	1	1	1	0
1516	98		Intern OSCE 2 2016 3/24/2016 1:00 PM	1	#NULL!	#NULL!	#NULL!	#NULL!	#NULL!	#NULL!	#NULL!	#NULL!	#NULL!	#NULL!	#NULL!	#NULL!	#NULL!	#NULL!	#NULL!	1	1	1	1	1	1	1	1	1	1	0	1	1	1	1
1516	99		Intern OSCE 2 2016 3/14/2016 1:00 PM	0	#NULL!	#NULL!	#NULL!	#NULL!	#NULL!	#NULL!	#NULL!	#NULL!	#NULL!	#NULL!	#NULL!	#NULL!	#NULL!	#NULL!	#NULL!	1	1	1	1	1	1	1	1	1	1	1	1	1	0	0
1516	100		Intern OSCE 2 2016 3/14/2016 1:00 PM	0	#NULL!	#NULL!	#NULL!	#NULL!	#NULL!	#NULL!	#NULL!	#NULL!	#NULL!	#NULL!	#NULL!	#NULL!	#NULL!	#NULL!	#NULL!	1	1	1	1	1	1	1	1	1	1	1	1	1	0	0
1516	101		Intern OSCE 2 2016 3/24/2016 1:00 PM	0	#NULL!	#NULL!	#NULL!	#NULL!	#NULL!	#NULL!	#NULL!	#NULL!	#NULL!	#NULL!	#NULL!	#NULL!	#NULL!	#NULL!	#NULL!	1	1	1	1	1	1	1	1	1	1	1	1	1	1	1
1516	102		Intern OSCE 2 2016 2/26/2016 12:30 P	1	#NULL!	#NULL!	#NULL!	#NULL!	#NULL!	#NULL!	#NULL!	#NULL!	#NULL!	#NULL!	#NULL!	#NULL!	#NULL!	#NULL!	#NULL!	1	1	1	1	1	1	0	1	1	1	1	1	1	1	0
1516	103		Intern OSCE 2 2016 3/14/2016 1:00 PM	1	#NULL!	#NULL!	#NULL!	#NULL!	#NULL!	#NULL!	#NULL!	#NULL!	#NULL!	#NULL!	#NULL!	#NULL!	#NULL!	#NULL!	#NULL!	1	1	1	1	1	1	1	1	1	1	1	1	1	1	0
1516	104		Intern OSCE 2 2016 3/15/2016 1:00 PM	#NULL!	#NULL!	#NULL!	#NULL!	#NULL!	#NULL!	#NULL!	#NULL!	#NULL!	#NULL!	#NULL!	#NULL!	#NULL!	#NULL!	#NULL!	#NULL!	1	1	1	1	1	1	1	1	1	0	0	1	1	1	1
1516	105		Intern OSCE 2 2016 3/24/2016 1:00 PM	1	#NULL!	#NULL!	#NULL!	#NULL!	#NULL!	#NULL!	#NULL!	#NULL!	#NULL!	#NULL!	#NULL!	#NULL!	#NULL!	#NULL!	#NULL!	1	1	1	1	1	1	1	1	1	1	1	1	1	1	1
1516	106		Intern OSCE 2 2016 4/1/2016 1:00 PM	0	#NULL!	#NULL!	#NULL!	#NULL!	#NULL!	#NULL!	#NULL!	#NULL!	#NULL!	#NULL!	#NULL!	#NULL!	#NULL!	#NULL!	#NULL!	1	1	1	1	1	1	0	1	1	1	0	1	1	1	0
1516	107		Intern OSCE 2 2016 3/15/2016 1:00 PM	1	#NULL!	#NULL!	#NULL!	#NULL!	#NULL!	#NULL!	#NULL!	#NULL!	#NULL!	#NULL!	#NULL!	#NULL!	#NULL!	#NULL!	#NULL!	1	1	1	1	1	1	1	1	1	1	0	1	1	1	1
1516	108		Intern OSCE 2 2016 3/2/2016 12:00 PM	0	#NULL!	#NULL!	#NULL!	#NULL!	#NULL!	#NULL!	#NULL!	#NULL!	#NULL!	#NULL!	#NULL!	#NULL!	#NULL!	#NULL!	#NULL!	1	1	1	1	1	1	1	1	1	1	1	1	1	1	0
1516	109		Intern OSCE 2 2016 3/3/2016 1:00 PM	#NULL!	#NULL!	#NULL!	#NULL!	#NULL!	#NULL!	#NULL!	#NULL!	#NULL!	#NULL!	#NULL!	#NULL!	#NULL!	#NULL!	#NULL!	#NULL!	1	1	1	1	1	1	1	1	1	1	1	1	1	1	1
1516	110		Intern OSCE 2 2016 3/2/2016 12:00 PM	0	#NULL!	#NULL!	#NULL!	#NULL!	#NULL!	#NULL!	#NULL!	#NULL!	#NULL!	#NULL!	#NULL!	#NULL!	#NULL!	#NULL!	#NULL!	1	1	1	1	1	1	1	1	1	1	1	1	1	1	0
1516	111		Intern OSCE 2 2016 3/24/2016 1:00 PM	0	#NULL!	#NULL!	#NULL!	#NULL!	#NULL!	#NULL!	#NULL!	#NULL!	#NULL!	#NULL!	#NULL!	#NULL!	#NULL!	#NULL!	#NULL!	1	1	1	1	1	1	0	1	1	1	1	1	1	1	1
1516	112		Intern OSCE 2 2016 3/2/2016 12:00 PM	1	#NULL!	#NULL!	#NULL!	#NULL!	#NULL!	#NULL!	#NULL!	#NULL!	#NULL!	#NULL!	#NULL!	#NULL!	#NULL!	#NULL!	#NULL!	1	1	1	1	1	1	1	1	1	1	0	1	1	1	1
1516	113		Intern OSCE 2 2016 3/3/2016 1:00 PM	1	#NULL!	#NULL!	#NULL!	#NULL!	#NULL!	#NULL!	#NULL!	#NULL!	#NULL!	#NULL!	#NULL!	#NULL!	#NULL!	#NULL!	#NULL!	1	1	1	1	1	1	1	1	1	1	1	1	1	1	1
1516	114		Intern OSCE 2 2016 3/2/2016 12:00 PM	0	#NULL!	#NULL!	#NULL!	#NULL!	#NULL!	#NULL!	#NULL!	#NULL!	#NULL!	#NULL!	#NULL!	#NULL!	#NULL!	#NULL!	#NULL!	1	1	1	1	1	1	1	1	1	1	1	1	1	1	1
1516	115		Intern OSCE 2 2016 3/24/2016 1:00 PM	0	#NULL!	#NULL!	#NULL!	#NULL!	#NULL!	#NULL!	#NULL!	#NULL!	#NULL!	#NULL!	#NULL!	#NULL!	#NULL!	#NULL!	#NULL!	1	1	1	1	1	1	1	1	1	0	1	1	1	1	1
1516	116		Intern OSCE 2 2016 3/2/2016 12:00 PM	0	#NULL!	#NULL!	#NULL!	#NULL!	#NULL!	#NULL!	#NULL!	#NULL!	#NULL!	#NULL!	#NULL!	#NULL!	#NULL!	#NULL!	#NULL!	1	1	1	1	1	1	1	1	1	1	1	1	1	1	1
1516	117		Intern OSCE 2 2016 4/1/2016 1:00 PM	1	#NULL!	#NULL!	#NULL!	#NULL!	#NULL!	#NULL!	#NULL!	#NULL!	#NULL!	#NULL!	#NULL!	#NULL!	#NULL!	#NULL!	#NULL!	1	1	1	1	0	1	1	1	1	1	1	1	1	1	1
1516	118		Intern OSCE 2 2016 2/26/2016 12:30 P	1	#NULL!	#NULL!	#NULL!	#NULL!	#NULL!	#NULL!	#NULL!	#NULL!	#NULL!	#NULL!	#NULL!	#NULL!	#NULL!	#NULL!	#NULL!	1	1	1	1	1	1	0	1	1	1	1	1	1	1	1
1516	119		Intern OSCE 2 2016 3/15/2016 1:00 PM	#NULL!	#NULL!	#NULL!	#NULL!	#NULL!	#NULL!	#NULL!	#NULL!	#NULL!	#NULL!	#NULL!	#NULL!	#NULL!	#NULL!	#NULL!	#NULL!	1	1	1	0	1	1	0	1	1	1	0	1	1	1	0
1516	120		Intern OSCE 2 2016 3/24/2016 1:00 PM	0	#NULL!	#NULL!	#NULL!	#NULL!	#NULL!	#NULL!	#NULL!	#NULL!	#NULL!	#NULL!	#NULL!	#NULL!	#NULL!	#NULL!	#NULL!	1	1	1	1	1	1	1	1	1	1	1	1	1	1	0
1516	121		Intern OSCE 2 2016 4/1/2016 1:00 PM	1	#NULL!	#NULL!	#NULL!	#NULL!	#NULL!	#NULL!	#NULL!	#NULL!	#NULL!	#NULL!	#NULL!	#NULL!	#NULL!	#NULL!	#NULL!	1	1	1	1	1	1	1	1	1	0	0	1	1	0	0
1516	122		Intern OSCE 2 2016 3/2/2016 12:00 PM	0	#NULL!	#NULL!	#NULL!	#NULL!	#NULL!	#NULL!	#NULL!	#NULL!	#NULL!	#NULL!	#NULL!	#NULL!	#NULL!	#NULL!	#NULL!	1	1	1	1	1	1	0	0	1	1	0	0	1	1	1
1516	123		Intern OSCE 2 2016 4/1/2016 1:00 PM	0	#NULL!	#NULL!	#NULL!	#NULL!	#NULL!	#NULL!	#NULL!	#NULL!	#NULL!	#NULL!	#NULL!	#NULL!	#NULL!	#NULL!	#NULL!	1	1	1	1	1	0	0	1	1	0	1	1	1	0	0
1516	124		Intern OSCE 2 2016 3/2/2016 12:00 PM	1	#NULL!	#NULL!	#NULL!	#NULL!	#NULL!	#NULL!	#NULL!	#NULL!	#NULL!	#NULL!	#NULL!	#NULL!	#NULL!	#NULL!	#NULL!	1	1	1	1	1	1	1	1	1	1	1	1	1	1	1
1516	125		Intern OSCE 2 2016 4/1/2016 1:00 PM	1	#NULL!	#NULL!	#NULL!	#NULL!	#NULL!	#NULL!	#NULL!	#NULL!	#NULL!	#NULL!	#NULL!	#NULL!	#NULL!	#NULL!	#NULL!	1	1	1	1	1	1	1	1	1	1	1	1	1	1	0
1617	126	Intern OSCE 1 2016 6/22/2016 8:00 AM	Intern OSCE 2 2017 3/20/2017 1:10 PM	1	1	1	1	1	1	1	1	1	1	1	0	1	1	0	0	1	1	1	1	1	1	1	1	1	1	1	1	1	1	0
1617	127	Intern OSCE 1 2016 6/22/2016 8:00 AM	Intern OSCE 2 2017 3/22/2017 1:10 PM	1	1	1	1	0	1	1	0	1	1	1	1	0	1	1	0	1	1	1	1	1	1	1	1	1	1	1	1	1	1	0
1617	128	Intern OSCE 1 2016 6/27/2016 8:10 AM	Intern OSCE 2 2017 2/21/2017 1:00 PM	1	1	1	1	1	1	1	1	1	1	1	1	1	1	1	1	1	1	1	1	1	1	1	1	1	1	1	1	1	1	1
1617	129	Intern OSCE 1 2016 6/23/2016 10:15 AM	Intern OSCE 2 2017 3/20/2017 1:10 PM	0	1	1	1	1	1	1	1	1	1	1	0	1	1	1	0	1	1	1	1	1	1	1	1	1	1	1	1	1	1	1
1617	130	Intern OSCE 1 2016 6/24/2016 8:00 AM	Intern OSCE 2 2017 3/21/2017 1:00 PM	1	1	1	1	1	1	0	0	1	1	1	1	0	1	0	0	1	1	1	1	1	0	0	1	1	1	1	1	1	1	1
1617	131	Intern OSCE 1 2016 6/28/2016 8:10 AM	Intern OSCE 2 2017 2/21/2017 1:00 PM	0	1	1	1	1	1	0	0	1	1	0	1	1	1	0	0	1	1	1	1	1	1	1	1	1	1	1	1	1	1	1
1617	132	Intern OSCE 1 2016 6/23/2016 10:15 AM	Intern OSCE 2 2017 3/20/2017 1:10 PM	0	1	1	1	1	1	1	0	0	1	1	0	1	1	1	1	1	1	1	1	1	1	1	1	1	1	0	1	1	1	0
1617	133	Intern OSCE 1 2016 6/24/2016 8:00 AM	Intern OSCE 2 2017 2/21/2017 1:00 PM	0	1	1	1	1	1	1	1	1	1	1	0	1	1	1	1	1	1	1	1	1	1	1	1	1	1	1	1	1	1	1
1617	134	Intern OSCE 1 2016 6/24/2016 8:00 AM	Intern OSCE 2 2017 2/21/2017 1:00 PM	1	1	1	1	1	1	1	1	1	1	1	1	1	1	1	1	1	1	1	1	1	1	1	1	1	1	1	1	1	1	0
1617	135	Intern OSCE 1 2016 6/22/2016 8:00 AM	Intern OSCE 2 2017 3/23/2017 1:10 PM	0	0	1	1	1	1	1	1	1	1	1	1	0	1	1	0	1	1	1	1	1	1	1	1	1	1	1	1	1	1	1
1617	136	Intern OSCE 1 2016 6/29/2016 8:10 AM	Intern OSCE 2 2017 3/21/2017 1:00 PM	0	1	1	1	1	1	1	1	1	1	1	1	1	1	1	0	1	1	1	1	1	1	1	0	1	1	1	1	1	1	1
1617	137	Intern OSCE 1 2016 6/28/2016 8:10 AM	Intern OSCE 2 2017 2/23/2017 1:00 PM	0	1	1	1	1	1	1	0	1	1	1	0	1	1	1	1	1	1	1	1	1	1	1	1	1	1	1	1	1	1	1
1617	138	Intern OSCE 1 2016 6/27/2016 8:10 AM	Intern OSCE 2 2017 2/21/2017 1:00 PM	0	1	1	1	0	1	1	0	0	1	1	0	1	1	0	0	1	1	1	1	1	1	1	1	1	1	1	1	1	1	0
1617	139	Intern OSCE 1 2016 6/28/2016 8:10 AM	Intern OSCE 2 2017 3/20/2017 1:10 PM	1	1	1	1	1	1	0	0	1	1	1	0	1	1	1	1	1	1	1	1	1	1	1	1	1	1	1	1	1	1	1
1617	140	Intern OSCE 1 2016 6/29/2016 8:10 AM	Intern OSCE 2 2017 2/23/2017 1:00 PM	1	1	1	1	0	1	1	1	1	1	1	1	1	1	1	0	1	1	1	1	1	1	1	1	1	0	1	1	1	1	1
1617	141	Intern OSCE 1 2016 6/23/2016 10:15 AM	Intern OSCE 2 2017 2/23/2017 1:00 PM	1	1	1	1	1	1	1	1	0	1	1	0	0	1	0	0	1	1	1	1	1	1	1	1	1	1	1	1	1	1	1
1617	142	Intern OSCE 1 2016 6/23/2016 10:15 AM	Intern OSCE 2 2017 2/23/2017 1:00 PM	1	1	1	1	1	1	1	1	1	1	1	1	1	1	1	1	1	1	1	1	1	1	1	1	1	1	1	1	1	1	1
1617	143	Intern OSCE 1 2016 6/27/2016 8:10 AM	Intern OSCE 2 2017 3/20/2017 1:10 PM	1	1	1	1	1	1	1	1	1	1	1	0	1	1	1	1	1	1	1	1	1	1	1	1	1	1	1	1	1	1	1
1617	144	Intern OSCE 1 2016 6/28/2016 8:10 AM	Intern OSCE 2 2017 3/20/2017 1:10 PM	0	1	1	1	1	1	1	1	1	1	1	1	1	1	1	0	1	1	1	1	1	1	1	1	1	1	1	1	1	1	0
1617	145	Intern OSCE 1 2016 6/24/2016 8:00 AM	Intern OSCE 2 2017 2/21/2017 1:00 PM	1	1	1	1	1	1	1	0	1	1	1	1	1	1	1	1	1	1	1	1	1	1	1	0	1	1	1	1	1	1	1
1617	146	Intern OSCE 1 2016 6/28/2016 8:10 AM	Intern OSCE 2 2017 3/20/2017 1:10 PM	0	1	1	1	1	1	1	1	1	1	1	0	1	1	1	1	1	1	1	1	1	1	1	1	1	1	1	1	1	1	1
1617	147	Intern OSCE 1 2016 6/27/2016 8:10 AM	Intern OSCE 2 2017 2/22/2017 1:00 PM	1	0	1	1	1	1	1	1	1	1	1	0	1	1	1	1	1	1	1	1	1	1	1	1	1	1	1	1	1	1	1
1617	148	Intern OSCE 1 2016 6/27/2016 8:10 AM	Intern OSCE 2 2017 2/23/2017 1:00 PM	0	1	1	1	1	1	0	0	1	1	1	1	1	1	1	0	1	1	1	1	1	1	1	1	1	1	1	1	1	1	1
1617	149	Intern OSCE 1 2016 6/27/2016 8:10 AM	Intern OSCE 2 2017 2/23/2017 1:00 PM	0	1	1	1	1	1	1	1	1	1	1	1	1	1	1	0	1	1	1	1	1	1	1	1	1	1	1	1	1	1	1
1617	150	Intern OSCE 1 2016 6/27/2016 8:10 AM	Intern OSCE 2 2017 2/20/2017 1:00 PM	1	1	1	1	1	1	1	1	1	1	1	1	1	1	1	1	1	1	1	1	1	1	1	1	1	1	1	1	1	1	0
1617	151	Intern OSCE 1 2016 6/24/2016 8:00 AM	Intern OSCE 2 2017 2/21/2017 1:00 PM	1	1	1	1	1	1	1	1	1	1	1	0	1	1	1	0	0	1	1	1	1	1	1	1	1	1	1	0	1	0	0
1617	152	Intern OSCE 1 2016 6/28/2016 8:10 AM	Intern OSCE 2 2017 3/20/2017 1:10 PM	0	1	1	1	1	1	0	0	1	1	1	0	1	1	1	1	1	1	1	1	1	1	1	1	1	1	1	1	1	1	0
1617	153	Intern OSCE 1 2016 6/24/2016 8:00 AM	Intern OSCE 2 2017 2/21/2017 1:00 PM	0	1	1	1	1	1	1	1	1	1	1	0	0	1	1	0	1	1	1	1	1	1	1	1	1	1	1	1	1	1	0
1617	154	Intern OSCE 1 2016 6/24/2016 8:00 AM	Intern OSCE 2 2017 2/21/2017 1:00 PM	0	0	1	1	1	1	1	1	1	1	1	0	1	1	1	1	1	1	1	1	1	1	1	1	1	1	1	1	1	1	1
1617	155	Intern OSCE 1 2016 6/24/2016 8:00 AM	Intern OSCE 2 2017 2/22/2017 1:00 PM	1	1	1	1	0	0	1	0	1	1	1	1	1	1	1	0	1	1	1	1	1	1	1	0	1	1	1	1	1	1	0
1617	156	Intern OSCE 1 2016 6/23/2016 10:15 AM	Intern OSCE 2 2017 3/23/2017 1:10 PM	1	0	1	1	1	1	0	0	1	1	1	0	1	1	0	0	1	1	1	1	1	1	1	1	1	1	1	1	1	1	1
1617	157	Intern OSCE 1 2016 6/27/2016 8:10 AM	Intern OSCE 2 2017 3/23/2017 1:10 PM	1	1	1	1	1	1	1	1	1	1	0	1	1	1	1	1	1	1	1	1	1	1	1	1	1	1	1	1	1	1	1
1617	158	Intern OSCE 1 2016 6/22/2016 8:00 AM	Intern OSCE 2 2017 3/22/2017 1:10 PM	1	1	1	1	1	1	1	1	1	1	1	1	0	0	1	0	1	1	1	1	1	1	1	1	1	1	1	1	1	1	1
1617	159	Intern OSCE 1 2016 6/27/2016 8:10 AM	Intern OSCE 2 2017 2/23/2017 1:00 PM	1	1	1	1	0	1	1	0	0	1	1	0	1	1	1	1	1	1	1	1	1	1	1	1	1	1	1	1	1	1	1
1617	160	Intern OSCE 1 2016 6/28/2016 8:10 AM	Intern OSCE 2 2017 2/20/2017 1:00 PM	1	1	1	1	1	1	1	1	1	1	1	0	1	1	1	1	1	1	1	1	1	1	1	1	1	1	1	1	1	1	1
1617	161	Intern OSCE 1 2016 6/27/2016 8:10 AM	Intern OSCE 2 2017 3/20/2017 1:10 PM	1	1	1	1	0	1	1	1	0	1	1	1	0	1	1	0	1	1	1	1	1	1	1	1	1	1	1	1	1	1	1
1617	162	Intern OSCE 1 2016 6/28/2016 8:10 AM	Intern OSCE 2 2017 2/20/2017 1:00 PM	1	1	1	1	1	1	1	1	1	1	1	1	1	1	1	1	1	1	1	1	1	1	1	1	1	1	1	1	1	1	1
1617	163	Intern OSCE 1 2016 6/27/2016 8:10 AM	Intern OSCE 2 2017 2/23/2017 1:00 PM	1	1	1	1	0	1	1	0	1	1	1	1	1	1	1	0	1	1	1	1	1	1	1	0	1	1	1	1	1	1	1
1617	164	Intern OSCE 1 2016 6/22/2016 8:00 AM	Intern OSCE 2 2017 3/23/2017 1:10 PM	1	1	1	1	1	1	1	0	1	1	1	1	0	1	1	0	1	1	1	1	1	1	1	1	1	1	1	1	1	1	1
1617	165	Intern OSCE 1 2016 6/29/2016 8:10 AM	Intern OSCE 2 2017 3/21/2017 1:00 PM	0	1	1	0	1	1	1	1	1	1	1	0	1	1	1	0	1	1	1	1	1	1	1	1	1	1	1	1	1	1	1
1617	166	Intern OSCE 1 2016 6/23/2016 10:15 AM	Intern OSCE 2 2017 3/23/2017 1:10 PM	1	1	1	1	1	1	1	1	1	1	1	1	1	1	1	1	1	1	1	1	1	1	1	1	1	1	1	1	1	1	1
1617	167	Intern OSCE 1 2016 6/22/2016 8:00 AM	Intern OSCE 2 2017 2/20/2017 1:00 PM	1	1	1	1	1	1	1	1	1	1	1	0	1	1	1	1	1	1	1	1	1	1	1	1	1	1	1	0	1	1	1
1617	168	Intern OSCE 1 2016 6/24/2016 8:00 AM	Intern OSCE 2 2017 2/21/2017 1:00 PM	1	1	1	1	1	1	1	1	1	1	1	1	1	1	1	0	1	1	1	1	1	1	1	1	1	1	1	1	1	1	0
1617	169	Intern OSCE 1 2016 6/24/2016 8:00 AM	Intern OSCE 2 2017 2/21/2017 1:00 PM	1	1	1	1	1	1	1	1	1	1	1	1	0	1	1	1	1	1	1	1	1	1	1	1	1	1	0	1	1	1	1
1617	170	Intern OSCE 1 2016 6/28/2016 8:10 AM	Intern OSCE 2 2017 2/20/2017 1:00 PM	1	1	1	1	1	1	1	1	1	1	1	1	1	1	1	0	1	1	1	1	1	1	1	1	1	1	1	1	1	1	1
1617	171	Intern OSCE 1 2016 6/24/2016 8:00 AM	Intern OSCE 2 2017 2/21/2017 1:00 PM	0	1	1	1	0	1	1	0	1	1	0	0	0	1	1	0	1	1	1	1	1	1	1	0	1	1	1	1	1	1	1
1617	172	Intern OSCE 1 2016 6/22/2016 8:00 AM	Intern OSCE 2 2017 3/23/2017 1:10 PM	1	0	1	1	1	0	1	0	1	1	1	0	1	1	1	0	1	1	1	1	1	1	1	1	1	1	1	1	1	1	1
1617	173	Intern OSCE 1 2016 6/24/2016 8:00 AM	Intern OSCE 2 2017 2/22/2017 1:00 PM	1	1	1	1	0	1	1	0	1	1	1	0	0	1	1	0	1	1	1	1	1	1	1	1	1	1	1	1	1	1	1
1617	174	Intern OSCE 1 2016 6/24/2016 8:00 AM	Intern OSCE 2 2017 3/21/2017 1:00 PM	1	1	1	1	1	1	0	0	1	1	1	1	1	1	1	1	1	1	1	1	1	1	1	1	1	1	1	1	1	1	1
1617	175	Intern OSCE 1 2016 6/23/2016 10:15 AM	Intern OSCE 2 2017 3/23/2017 1:10 PM	1	1	1	1	1	1	1	1	1	1	1	1	1	1	1	0	1	1	1	1	1	1	1	1	1	1	1	1	1	1	1
1617	176	Intern OSCE 1 2016 6/24/2016 8:00 AM	Intern OSCE 2 2017 2/22/2017 1:00 PM	1	1	1	1	1	1	1	1	1	1	1	1	1	1	1	1	1	1	1	1	1	1	1	1	1	1	1	1	1	1	1
1617	177	Intern OSCE 1 2016 6/27/2016 8:10 AM	Intern OSCE 2 2017 3/20/2017 1:10 PM	1	0	1	1	1	1	1	1	0	1	1	1	1	1	1	0	1	1	1	1	1	1	1	1	1	1	1	1	1	1	1
1617	178	Intern OSCE 1 2016 6/28/2016 8:10 AM	Intern OSCE 2 2017 2/20/2017 1:00 PM	1	1	1	1	1	1	1	1	1	1	1	0	1	1	1	0	1	1	1	1	1	1	1	1	1	1	1	1	1	1	1
1617	179	Intern OSCE 1 2016 6/29/2016 8:10 AM	Intern OSCE 2 2017 2/20/2017 1:00 PM	1	1	1	1	1	1	1	1	1	1	1	1	1	1	1	1	1	1	1	1	1	0	0	1	1	1	1	1	1	1	1
1617	180	Intern OSCE 1 2016 6/24/2016 8:00 AM	Intern OSCE 2 2017 2/22/2017 1:00 PM	0	1	1	1	1	1	0	0	1	1	1	1	0	1	1	1	1	1	1	1	1	0	0	1	1	1	1	0	1	1	1
1617	181	Intern OSCE 1 2016 6/23/2016 10:15 AM	Intern OSCE 2 2017 2/23/2017 1:00 PM	0	1	1	1	1	1	1	1	1	1	1	0	1	1	0	0	1	1	1	1	1	1	1	1	1	1	1	1	1	0	0
1617	182	Intern OSCE 1 2016 6/29/2016 8:10 AM	Intern OSCE 2 2017 3/21/2017 1:00 PM	1	1	1	1	1	1	1	0	0	1	1	0	1	1	0	0	1	1	1	1	1	1	1	1	1	1	1	1	1	1	1
1617	183	Intern OSCE 1 2016 6/24/2016 8:00 AM	Intern OSCE 2 2017 2/21/2017 1:00 PM	1	1	1	1	1	1	1	1	1	1	1	1	1	1	1	1	1	1	1	1	1	1	1	1	1	1	1	1	1	1	1
1617	184	Intern OSCE 1 2016 6/23/2016 10:15 AM	Intern OSCE 2 2017 2/23/2017 1:00 PM	1	1	1	1	1	1	1	1	1	1	1	1	1	1	1	1	1	1	1	1	1	1	1	1	1	1	1	1	1	1	1
1617	185	Intern OSCE 1 2016 6/24/2016 8:00 AM	Intern OSCE 2 2017 2/22/2017 1:00 PM	1	1	1	1	1	1	1	1	1	1	1	0	1	1	1	1	1	1	1	1	1	1	1	1	1	1	1	1	1	1	1
1617	186	Intern OSCE 1 2016 6/27/2016 8:10 AM	Intern OSCE 2 2017 3/20/2017 1:10 PM	1	1	1	1	1	1	1	1	1	1	1	1	1	1	1	1	1	1	1	1	1	1	1	1	1	1	1	1	1	1	1
1617	187	Intern OSCE 1 2016 6/22/2016 8:00 AM	Intern OSCE 2 2017 3/22/2017 1:10 PM	1	1	1	1	0	1	1	0	1	1	1	1	0	1	1	0	1	1	1	1	1	1	1	1	1	1	1	1	1	1	1
1617	188	Intern OSCE 1 2016 6/23/2016 10:15 AM	Intern OSCE 2 2017 2/23/2017 1:00 PM	1	1	1	1	1	1	1	1	1	1	1	0	1	1	1	1	0	1	1	1	1	1	1	1	1	1	1	1	1	1	0
1617	189	Intern OSCE 1 2016 6/24/2016 8:00 AM	Intern OSCE 2 2017 3/21/2017 1:00 PM	1	1	1	1	1	1	1	0	0	1	1	0	1	1	1	1	1	1	1	1	1	1	1	1	1	1	1	1	1	1	1
1617	190	Intern OSCE 1 2016 6/29/2016 8:10 AM	Intern OSCE 2 2017 3/20/2017 1:10 PM	1	1	1	1	0	1	0	0	1	1	1	1	0	1	1	0	1	1	1	1	1	1	1	1	1	1	1	1	1	1	1
1617	191	Intern OSCE 1 2016 6/29/2016 8:10 AM	Intern OSCE 2 2017 3/20/2017 1:10 PM	0	1	1	1	1	1	1	1	1	1	1	0	1	1	1	0	1	1	1	1	1	1	1	1	1	1	1	1	1	1	0
1617	192	Intern OSCE 1 2016 6/29/2016 8:10 AM	Intern OSCE 2 2017 3/21/2017 1:00 PM	0	1	1	1	1	1	1	1	1	1	1	1	1	1	1	0	1	1	1	1	1	1	1	1	1	1	0	1	1	1	1
1617	193	Intern OSCE 1 2016 6/22/2016 8:00 AM	Intern OSCE 2 2017 2/20/2017 1:00 PM	1	0	1	1	1	1	1	1	1	1	1	0	1	1	1	0	1	1	1	1	1	1	0	1	1	1	1	1	1	1	1
1617	194	Intern OSCE 1 2016 6/28/2016 8:10 AM	Intern OSCE 2 2017 2/22/2017 1:00 PM	1	1	1	1	1	1	0	0	1	1	0	0	1	1	0	0	1	1	1	1	1	1	1	1	1	1	1	0	1	1	0
1617	195	Intern OSCE 1 2016 6/24/2016 8:00 AM	Intern OSCE 2 2017 2/21/2017 1:00 PM	1	1	1	1	1	1	1	1	1	1	1	0	1	1	1	1	1	1	1	1	1	1	1	1	1	1	1	1	1	1	1
1617	196	Intern OSCE 1 2016 6/29/2016 8:10 AM	Intern OSCE 2 2017 3/20/2017 1:10 PM	0	1	1	1	1	1	1	1	1	1	1	0	1	1	1	0	1	1	1	1	1	1	1	1	1	1	1	1	1	1	1
1617	197	Intern OSCE 1 2016 6/29/2016 8:10 AM	Intern OSCE 2 2017 3/21/2017 1:00 PM	0	0	1	1	0	1	1	0	1	1	1	1	1	1	1	1	1	1	1	1	1	1	1	1	1	1	0	1	1	1	1
1617	198	Intern OSCE 1 2016 6/22/2016 8:00 AM	Intern OSCE 2 2017 2/23/2017 1:00 PM	1	0	1	1	1	1	1	1	1	1	1	1	0	1	0	0	1	1	1	1	1	1	1	0	1	1	1	1	1	1	1
1617	199	Intern OSCE 1 2016 6/29/2016 8:10 AM	Intern OSCE 2 2017 3/21/2017 1:00 PM	1	1	1	1	0	1	1	0	1	1	1	0	1	1	1	0	1	1	1	1	1	1	1	1	1	1	1	1	1	1	1
1617	200	Intern OSCE 1 2016 6/24/2016 8:00 AM	Intern OSCE 2 2017 2/22/2017 1:00 PM	1	1	1	1	1	1	1	1	1	1	0	0	0	1	0	0	1	1	1	1	1	1	1	1	1	1	0	1	1	1	0
1617	201	Intern OSCE 1 2016 6/27/2016 8:10 AM	Intern OSCE 2 2017 2/22/2017 1:00 PM	1	0	1	1	0	1	1	0	0	1	1	0	1	1	1	1	1	1	1	1	1	1	1	1	1	1	1	1	1	1	1
1617	202	Intern OSCE 1 2016 6/24/2016 8:00 AM	Intern OSCE 2 2017 2/22/2017 1:00 PM	1	1	1	1	1	1	1	1	0	1	1	0	1	1	1	1	1	1	1	1	1	1	1	1	1	1	0	1	1	1	1
1617	203	Intern OSCE 1 2016 6/23/2016 10:15 AM	Intern OSCE 2 2017 2/23/2017 1:00 PM	1	1	1	1	0	1	1	0	1	1	1	1	0	1	1	0	1	1	1	1	1	1	1	1	1	1	1	1	1	1	0
1617	204	Intern OSCE 1 2016 6/29/2016 8:10 AM	Intern OSCE 2 2017 3/23/2017 1:10 PM	1	0	1	1	1	1	1	1	1	1	0	0	1	1	1	1	1	1	1	1	1	1	1	1	1	1	0	1	1	1	0
1617	205	Intern OSCE 1 2016 6/27/2016 8:10 AM	Intern OSCE 2 2017 3/21/2017 1:00 PM	1	1	1	1	1	1	1	1	1	1	1	0	1	1	1	1	1	1	1	1	1	1	1	1	1	1	1	1	1	1	0
1617	206	Intern OSCE 1 2016 6/27/2016 8:10 AM	Intern OSCE 2 2017 2/20/2017 1:00 PM	0	1	1	1	0	1	1	0	1	1	1	1	1	1	1	0	1	1	1	1	1	1	0	1	1	1	1	1	1	1	1
1617	207	Intern OSCE 1 2016 6/27/2016 8:10 AM	Intern OSCE 2 2017 2/20/2017 1:00 PM	0	1	1	1	1	1	1	0	0	1	1	0	1	1	1	0	1	1	1	0	1	0	0	1	1	1	1	1	1	0	0
1617	208	Intern OSCE 1 2016 6/24/2016 8:00 AM	Intern OSCE 2 2017 2/22/2017 1:00 PM	1	1	1	1	1	1	1	1	1	1	1	0	0	1	1	0	1	1	1	1	1	1	1	1	1	1	1	1	1	1	1
1617	209	Intern OSCE 1 2016 6/24/2016 8:00 AM	Intern OSCE 2 2017 3/22/2017 1:10 PM	0	1	1	1	0	1	1	0	0	1	1	0	1	1	1	1	1	1	1	1	1	1	1	1	1	1	1	1	1	1	1
1617	210	Intern OSCE 1 2016 6/29/2016 8:10 AM	Intern OSCE 2 2017 2/21/2017 1:00 PM	0	1	1	1	1	1	1	1	1	1	1	1	1	1	1	1	1	1	1	1	1	1	1	1	1	1	1	1	1	1	1
1617	211	Intern OSCE 1 2016 6/24/2016 8:00 AM	Intern OSCE 2 2017 3/21/2017 1:00 PM	1	1	1	1	1	1	1	1	1	1	1	1	1	1	1	0	1	1	1	1	1	1	1	1	1	1	1	1	1	1	0
1617	212	Intern OSCE 1 2016 6/24/2016 8:00 AM	Intern OSCE 2 2017 2/22/2017 1:00 PM	1	1	1	1	1	1	1	1	1	1	1	1	1	1	1	1	0	1	1	1	1	1	1	1	1	1	1	1	1	1	0
1617	213	Intern OSCE 1 2016 6/24/2016 8:00 AM	Intern OSCE 2 2017 3/23/2017 1:10 PM	1	1	1	1	1	1	1	1	1	1	0	1	1	1	0	0	1	1	1	1	1	1	1	1	1	1	1	1	1	1	1
1617	214	Intern OSCE 1 2016 6/27/2016 8:10 AM	Intern OSCE 2 2017 3/23/2017 1:10 PM	1	1	1	1	1	1	1	1	1	1	1	1	1	1	1	0	1	1	1	1	1	1	1	1	1	1	1	1	1	1	1
1617	215	Intern OSCE 1 2016 6/29/2016 8:10 AM	Intern OSCE 2 2017 3/21/2017 1:00 PM	1	1	1	1	1	0	0	0	0	1	1	0	1	1	0	0	1	1	1	1	1	1	0	1	1	1	0	1	1	0	0
1617	216	Intern OSCE 1 2016 6/29/2016 8:10 AM	Intern OSCE 2 2017 3/21/2017 1:00 PM	1	1	1	1	1	1	1	1	1	1	1	1	1	1	1	0	1	1	1	1	1	1	1	1	1	1	1	1	1	1	1
1617	217	Intern OSCE 1 2016 6/29/2016 8:10 AM	Intern OSCE 2 2017 3/23/2017 1:10 PM	1	1	1	1	0	1	1	0	1	1	1	0	0	1	0	0	1	1	1	1	1	1	1	1	1	1	0	1	1	1	1
1617	218	Intern OSCE 1 2016 6/24/2016 8:00 AM	Intern OSCE 2 2017 2/22/2017 1:00 PM	1	0	1	1	1	1	1	1	1	1	1	0	1	1	1	1	1	1	1	1	1	1	1	1	1	1	1	1	1	1	1
1617	219	Intern OSCE 1 2016 6/28/2016 8:10 AM	Intern OSCE 2 2017 2/22/2017 1:00 PM	0	1	1	1	1	1	1	1	1	1	1	1	1	1	1	1	1	1	1	1	1	1	1	0	1	1	1	1	1	1	0
1617	220	Intern OSCE 1 2016 6/28/2016 8:10 AM	Intern OSCE 2 2017 2/22/2017 1:00 PM	1	1	1	1	1	1	1	1	1	1	1	1	1	1	1	1	1	1	1	1	1	1	1	1	1	1	1	1	1	1	1
1617	221	Intern OSCE 1 2016 6/29/2016 8:10 AM	Intern OSCE 2 2017 3/21/2017 1:00 PM	1	1	1	1	1	1	1	1	1	1	1	1	1	1	1	0	1	1	1	1	1	1	1	1	1	1	1	1	1	1	1
1617	222	Intern OSCE 1 2016 6/28/2016 8:10 AM	Intern OSCE 2 2017 3/21/2017 1:00 PM	1	1	1	1	1	1	1	1	1	1	1	0	1	1	1	1	1	1	1	1	1	1	1	1	1	1	1	1	1	1	1
1617	223	Intern OSCE 1 2016 6/27/2016 8:10 AM	Intern OSCE 2 2017 3/22/2017 1:10 PM	0	1	1	1	1	1	1	1	1	1	1	0	1	1	0	0	1	1	1	1	1	1	1	1	1	1	1	1	1	1	1
1617	224	Intern OSCE 1 2016 6/22/2016 8:00 AM	Intern OSCE 2 2017 2/23/2017 1:00 PM	0	1	1	1	1	1	1	1	1	1	1	0	1	1	1	1	0	1	1	1	1	1	1	1	1	1	1	1	1	1	1
1617	225	Intern OSCE 1 2016 6/28/2016 8:10 AM	Intern OSCE 2 2017 2/22/2017 1:00 PM	0	1	1	1	1	1	1	1	1	1	1	1	1	1	1	1	1	1	1	1	1	1	1	1	1	1	1	1	1	1	1
1617	226	Intern OSCE 1 2016 6/28/2016 8:10 AM	Intern OSCE 2 2017 2/21/2017 1:00 PM	1	1	1	1	1	1	1	1	1	1	1	0	1	1	1	1	1	1	1	1	1	1	1	1	1	1	1	1	1	1	1
1617	227	Intern OSCE 1 2016 6/29/2016 8:10 AM	Intern OSCE 2 2017 2/20/2017 1:00 PM	1	1	1	1	1	1	1	1	1	1	1	0	1	1	1	1	1	1	1	1	1	1	1	1	1	1	1	1	1	1	1
1617	228	Intern OSCE 1 2016 6/29/2016 8:10 AM	Intern OSCE 2 2017 3/21/2017 1:00 PM	0	1	1	1	0	1	1	1	1	1	0	1	1	1	1	1	1	1	1	1	1	0	0	1	1	1	1	1	1	1	0
1617	229	Intern OSCE 1 2016 6/29/2016 8:10 AM	Intern OSCE 2 2017 3/23/2017 1:10 PM	1	1	1	1	1	1	1	1	1	1	1	0	1	1	1	1	1	1	1	1	1	1	1	1	1	1	1	1	1	1	1
1617	230	Intern OSCE 1 2016 6/28/2016 8:10 AM	Intern OSCE 2 2017 3/22/2017 1:10 PM	0	1	1	1	1	1	1	1	1	1	1	0	1	1	1	0	1	1	1	1	1	1	1	1	1	1	1	1	1	1	1
1617	231	Intern OSCE 1 2016 6/29/2016 8:10 AM	Intern OSCE 2 2017 3/20/2017 1:10 PM	1	1	1	1	0	1	0	0	1	1	1	1	1	1	1	0	1	1	1	1	1	0	0	1	1	1	1	1	1	1	1
1617	232	Intern OSCE 1 2016 6/28/2016 8:10 AM	Intern OSCE 2 2017 3/22/2017 1:10 PM	0	1	1	1	1	1	1	0	1	1	0	0	0	1	1	1	1	1	1	1	1	1	1	1	1	0	1	1	1	1	0
1617	233	Intern OSCE 1 2016 6/27/2016 8:10 AM	Intern OSCE 2 2017 3/22/2017 1:10 PM	0	1	1	1	1	1	1	0	1	1	1	1	1	1	1	1	1	1	1	1	1	1	1	1	1	1	1	1	1	1	1
1617	234	Intern OSCE 1 2016 6/29/2016 8:10 AM	Intern OSCE 2 2017 3/21/2017 1:00 PM	1	1	1	1	1	1	1	1	1	1	1	1	1	1	1	0	1	1	1	1	1	1	1	1	1	1	0	1	1	1	0
1617	235	Intern OSCE 1 2016 6/22/2016 8:00 AM	Intern OSCE 2 2017 3/22/2017 1:10 PM	1	1	1	1	1	1	1	1	1	1	1	1	0	1	1	1	1	1	1	1	1	1	1	1	1	1	1	1	1	0	0
1617	236	Intern OSCE 1 2016 6/22/2016 8:00 AM	Intern OSCE 2 2017 2/20/2017 1:00 PM	0	1	1	1	1	1	1	1	1	1	1	1	1	1	0	0	1	1	1	1	1	1	1	1	1	1	1	0	1	1	0
1617	237	Intern OSCE 1 2016 6/27/2016 8:10 AM	Intern OSCE 2 2017 2/22/2017 1:00 PM	0	1	1	1	1	1	1	1	0	1	0	0	0	1	1	1	1	1	1	1	1	1	1	1	1	1	1	1	1	1	1
1617	238	Intern OSCE 1 2016 6/27/2016 8:10 AM	Intern OSCE 2 2017 3/22/2017 1:10 PM	0	1	1	1	0	1	1	1	1	1	0	0	1	1	1	1	1	1	1	1	1	1	1	1	1	1	1	1	1	1	1
1617	239	Intern OSCE 1 2016 6/23/2016 10:15 AM	Intern OSCE 2 2017 2/23/2017 1:00 PM	1	1	1	1	1	1	1	1	1	1	1	0	1	1	1	0	1	1	1	1	1	1	1	0	1	1	1	1	1	1	1
1617	240	Intern OSCE 1 2016 6/28/2016 8:10 AM	Intern OSCE 2 2017 2/21/2017 1:00 PM	1	1	1	1	1	1	1	1	1	1	1	0	0	1	1	1	1	1	1	1	1	1	1	1	1	1	1	0	1	1	1
1617	241	Intern OSCE 1 2016 6/23/2016 10:15 AM	Intern OSCE 2 2017 3/21/2017 1:00 PM	1	1	1	1	1	1	1	1	1	1	1	1	1	1	1	1	1	1	1	1	1	1	1	1	1	1	1	1	1	1	1
1617	242	Intern OSCE 1 2016 6/29/2016 8:10 AM	Intern OSCE 2 2017 2/20/2017 1:00 PM	1	1	1	1	0	1	1	1	0	1	1	0	1	1	1	0	1	1	1	1	1	1	1	1	1	1	1	1	1	1	1
1617	243	Intern OSCE 1 2016 6/23/2016 10:15 AM	Intern OSCE 2 2017 2/21/2017 1:00 PM	1	1	1	1	1	1	1	1	1	1	1	1	1	1	1	1	1	1	1	1	1	1	1	1	1	1	1	1	1	1	1
1617	244	Intern OSCE 1 2016 6/27/2016 8:10 AM	Intern OSCE 2 2017 2/22/2017 1:00 PM	1	1	1	0	1	1	1	1	1	1	1	0	1	1	1	0	1	1	1	1	1	1	1	1	1	0	1	1	1	1	0
1617	245	Intern OSCE 1 2016 6/27/2016 8:10 AM	Intern OSCE 2 2017 2/22/2017 1:00 PM	0	1	1	1	1	1	1	1	1	1	0	0	1	1	1	0	1	1	1	1	1	1	1	1	1	1	1	1	1	1	1
1617	246	Intern OSCE 1 2016 6/28/2016 8:10 AM	Intern OSCE 2 2017 3/22/2017 1:10 PM	1	0	1	1	1	1	1	1	1	1	1	1	1	1	1	1	1	1	1	1	1	1	1	1	1	1	1	1	1	1	1
1617	247	Intern OSCE 1 2016 6/22/2016 8:00 AM	Intern OSCE 2 2017 3/22/2017 1:10 PM	1	1	1	1	1	1	1	1	1	1	1	0	0	1	1	1	1	1	1	1	1	1	1	1	1	1	0	1	1	1	1
1617	248	Intern OSCE 1 2016 6/29/2016 8:10 AM	Intern OSCE 2 2017 3/20/2017 1:10 PM	1	1	1	1	1	1	1	1	1	1	1	0	0	1	1	0	1	1	1	1	1	1	1	1	1	1	1	1	1	1	1
1617	249	Intern OSCE 1 2016 6/28/2016 8:10 AM	Intern OSCE 2 2017 3/22/2017 1:10 PM	1	0	1	1	1	1	1	1	0	1	1	0	1	1	1	1	1	1	1	1	1	1	1	1	1	0	1	1	1	1	1
1617	250	Intern OSCE 1 2016 6/22/2016 8:00 AM	Intern OSCE 2 2017 3/22/2017 1:10 PM	1	1	1	1	1	1	1	1	1	1	1	0	1	1	1	0	1	1	1	1	1	1	1	1	1	1	1	1	1	1	1
1617	251	Intern OSCE 1 2016 6/28/2016 8:10 AM	Intern OSCE 2 2017 3/21/2017 1:00 PM	1	1	1	1	1	1	1	1	1	1	1	1	1	1	1	1	1	1	1	1	1	1	0	1	1	1	1	1	1	1	1
1617	252	Intern OSCE 1 2016 6/28/2016 8:10 AM	Intern OSCE 2 2017 3/22/2017 1:10 PM	0	1	1	1	1	1	1	1	1	1	1	1	1	1	1	1	1	1	1	1	1	1	1	1	1	0	1	1	1	1	1
1617	253	Intern OSCE 1 2016 6/29/2016 8:10 AM	Intern OSCE 2 2017 3/20/2017 1:10 PM	0	1	1	1	1	1	1	1	1	1	1	1	1	1	1	1	1	1	1	1	1	1	1	1	1	1	1	1	1	1	1
1617	254	Intern OSCE 1 2016 6/22/2016 8:00 AM	Intern OSCE 2 2017 2/20/2017 1:00 PM	1	1	1	1	1	1	1	1	1	1	1	0	1	1	1	1	1	1	1	1	1	1	1	1	1	1	1	1	1	1	1
1617	255	Intern OSCE 1 2016 6/23/2016 10:15 AM	Intern OSCE 2 2017 3/23/2017 1:10 PM	0	1	1	1	1	1	0	0	0	1	1	1	0	1	0	0	1	1	1	1	1	1	1	1	1	1	1	1	1	0	0
1617	256	Intern OSCE 1 2016 6/23/2016 10:15 AM	Intern OSCE 2 2017 3/23/2017 1:10 PM	1	1	1	1	1	1	0	0	1	1	0	0	1	1	1	0	1	1	1	1	1	1	1	1	1	1	1	1	1	1	1
1617	257	Intern OSCE 1 2016 6/28/2016 8:10 AM	Intern OSCE 2 2017 2/21/2017 1:00 PM	1	1	1	1	1	1	1	1	1	1	1	1	0	1	1	0	1	1	1	1	1	1	1	1	1	1	1	0	1	1	1
1617	258	Intern OSCE 1 2016 6/29/2016 8:10 AM	Intern OSCE 2 2017 3/20/2017 1:10 PM	0	1	1	1	0	1	0	0	1	1	1	1	1	1	1	1	1	1	1	1	1	0	0	1	1	1	1	1	1	1	1
1617	259	Intern OSCE 1 2016 6/28/2016 8:10 AM	Intern OSCE 2 2017 3/22/2017 1:10 PM	1	1	1	1	1	1	1	1	1	1	1	1	1	1	1	0	1	1	1	1	1	1	1	1	1	1	1	1	1	1	1
1617	260	Intern OSCE 1 2016 6/28/2016 8:10 AM	Intern OSCE 2 2017 3/22/2017 1:10 PM	0	1	1	1	0	1	0	0	1	1	1	1	1	1	1	0	1	1	1	1	1	1	1	1	1	1	1	1	1	0	0
1617	261	Intern OSCE 1 2016 6/28/2016 8:10 AM	Intern OSCE 2 2017 3/22/2017 1:10 PM	1	1	1	1	1	1	1	1	1	1	1	1	1	1	1	1	1	1	1	1	1	1	1	1	1	1	1	1	1	1	1
1617	262	Intern OSCE 1 2016 6/27/2016 8:10 AM	Intern OSCE 2 2017 2/20/2017 1:00 PM	1	1	1	1	1	1	1	1	1	1	1	0	1	1	0	0	1	1	1	1	1	1	1	0	1	1	1	1	1	1	1
1617	263	Intern OSCE 1 2016 6/28/2016 8:10 AM	Intern OSCE 2 2017 3/22/2017 1:10 PM	1	1	1	1	1	1	1	1	1	1	1	1	1	1	1	1	1	1	1	1	1	1	1	1	1	1	1	1	1	1	1
1617	264	Intern OSCE 1 2016 6/24/2016 8:00 AM	Intern OSCE 2 2017 2/21/2017 1:00 PM	1	1	1	1	1	1	1	1	1	1	1	1	0	1	1	0	0	1	1	1	1	1	1	1	1	1	1	1	1	1	1
1617	265	Intern OSCE 1 2016 6/22/2016 8:00 AM	Intern OSCE 2 2017 2/23/2017 1:00 PM	1	1	1	1	1	1	1	1	1	1	1	1	0	1	1	1	1	1	1	1	1	1	1	1	1	1	1	1	1	1	0
1617	266	Intern OSCE 1 2016 6/27/2016 8:10 AM	Intern OSCE 2 2017 3/23/2017 1:10 PM	0	1	1	1	0	1	1	0	0	1	0	0	0	1	1	1	1	1	1	1	1	1	1	1	1	1	1	1	1	1	1
1617	267	Intern OSCE 1 2016 6/28/2016 8:10 AM	Intern OSCE 2 2017 2/20/2017 1:00 PM	0	1	1	1	1	1	1	1	1	1	1	0	1	1	1	0	1	1	1	1	1	1	1	1	1	1	1	1	1	1	1
1617	268	Intern OSCE 1 2016 6/27/2016 8:10 AM	Intern OSCE 2 2017 2/22/2017 1:00 PM	1	1	1	1	1	0	1	1	0	1	1	1	1	1	0	0	1	1	1	1	1	1	1	1	1	1	1	1	1	1	0
1617	269	Intern OSCE 1 2016 6/29/2016 8:10 AM	Intern OSCE 2 2017 3/21/2017 1:00 PM	1	1	1	1	1	1	1	1	1	1	1	0	1	1	1	0	1	1	1	1	1	1	1	1	1	1	1	1	1	1	0
