# Supplementary material for: Application of an objective structured clinical examination to evaluate and monitor interns’ proficiency in hand hygiene and personal protective equipment use in the United States
Source: J Educ Eval Health Prof. 2019 Oct 15;16:31. doi: 10.3352/jeehp.2019.16.31 (PMC6819956; doi:10.3352/jeehp.2019.16.31)
Supplement: Supplementary file 2 [file jeehp-16-31-dataset2.xlsx]

## Sheet: Sheet1
Session	Paired	Learner ID #	Contact Precautions Intern OSCE with Survey 2016 Survey WashGownGlove Q1(%) Have you received training on how to appropriately put on and take off a gown and gloves for Enhanced Contact Precautions?	Contact Precautions Intern OSCE with Survey 2016 Survey WashGownGlove Q2(%) How were you taught?	Contact Precautions Intern OSCE with Survey 2016 Survey WashGownGlove Q3(%) Please describe 'Other' teaching method.	Contact Precautions Intern OSCE with Survey 2016 Survey WashGownGlove Q1 Have you received training on how to appropriately put on and take off a gown and gloves for Enhanced Contact Precautions?	Contact Precautions Intern OSCE with Survey 2016 Survey WashGownGlove Q2 How were you taught?	Contact Precautions Intern OSCE with Survey 2016 Survey WashGownGlove Q3 Please describe 'Other' teaching method.	Case Name	Category	Question	Contact Precautions Intern OSCE with Survey 2016 Survey WashGownGlove Q1 Have you received training on how to appropriately put on and take off a gown and gloves for Enhanced Contact Precautions?	Case Name	Category	Question	Contact Precautions Intern OSCE with Survey 2016 Survey WashGownGlove Q2 How were you taught?	Case Name	Category	Question	Contact Precautions Intern OSCE with Survey 2016 Survey WashGownGlove Q3 Please describe 'Other' teaching method.
Intern OSCE 1 2016 6/29/2016 8:10 AM	yes	143	0	0	0	0	0	0	Contact Precautions Intern OSCE with Survey 2016	Survey WashGownGlove	Have you received training on how to appropriately put on and take off a gown and gloves for Enhanced Contact Precautions?	No	Contact Precautions Intern OSCE with Survey 2016	Survey WashGownGlove	How were you taught?	Other -- Please describe in next question	Contact Precautions Intern OSCE with Survey 2016	Survey WashGownGlove	Please describe 'Other' teaching method.	N/A
Intern OSCE 1 2016 6/29/2016 8:10 AM	yes	150	0	0	0	0	0	0	Contact Precautions Intern OSCE with Survey 2016	Survey WashGownGlove	Have you received training on how to appropriately put on and take off a gown and gloves for Enhanced Contact Precautions?	No	Contact Precautions Intern OSCE with Survey 2016	Survey WashGownGlove	How were you taught?	Other -- Please describe in next question	Contact Precautions Intern OSCE with Survey 2016	Survey WashGownGlove	Please describe 'Other' teaching method.	nothing noted
Intern OSCE 1 2016 6/28/2016 8:10 AM	yes	118	100	0	0	0	0	0	Contact Precautions Intern OSCE with Survey 2016	Survey WashGownGlove	Have you received training on how to appropriately put on and take off a gown and gloves for Enhanced Contact Precautions?	Yes	Contact Precautions Intern OSCE with Survey 2016	Survey WashGownGlove	How were you taught?	Formal teaching session	Contact Precautions Intern OSCE with Survey 2016	Survey WashGownGlove	Please describe 'Other' teaching method.	N/A
Intern OSCE 1 2016 6/23/2016 10:15 AM	yes	33	100	0	0	0	0	0	Contact Precautions Intern OSCE with Survey 2016	Survey WashGownGlove	Have you received training on how to appropriately put on and take off a gown and gloves for Enhanced Contact Precautions?	Yes	Contact Precautions Intern OSCE with Survey 2016	Survey WashGownGlove	How were you taught?	Video	Contact Precautions Intern OSCE with Survey 2016	Survey WashGownGlove	Please describe 'Other' teaching method.	N/A
Intern OSCE 1 2016 6/23/2016 10:15 AM	yes	18	0	0	0	0	0	0	Contact Precautions Intern OSCE with Survey 2016	Survey WashGownGlove	Have you received training on how to appropriately put on and take off a gown and gloves for Enhanced Contact Precautions?	No	Contact Precautions Intern OSCE with Survey 2016	Survey WashGownGlove	How were you taught?	Observed others doing on the wards	Contact Precautions Intern OSCE with Survey 2016	Survey WashGownGlove	Please describe 'Other' teaching method.	N/A
Intern OSCE 1 2016 6/28/2016 8:10 AM	yes	116	100	0	0	0	0	0	Contact Precautions Intern OSCE with Survey 2016	Survey WashGownGlove	Have you received training on how to appropriately put on and take off a gown and gloves for Enhanced Contact Precautions?	Yes	Contact Precautions Intern OSCE with Survey 2016	Survey WashGownGlove	How were you taught?	Formal teaching session	Contact Precautions Intern OSCE with Survey 2016	Survey WashGownGlove	Please describe 'Other' teaching method.	N/A
Intern OSCE 1 2016 6/29/2016 8:10 AM	yes	129	0	0	0	0	0	0	Contact Precautions Intern OSCE with Survey 2016	Survey WashGownGlove	Have you received training on how to appropriately put on and take off a gown and gloves for Enhanced Contact Precautions?	No	Contact Precautions Intern OSCE with Survey 2016	Survey WashGownGlove	How were you taught?	Other -- Please describe in next question	Contact Precautions Intern OSCE with Survey 2016	Survey WashGownGlove	Please describe 'Other' teaching method.	N/A
Intern OSCE 1 2016 6/24/2016 8:00 AM	yes	62	100	0	0	0	0	0	Contact Precautions Intern OSCE with Survey 2016	Survey WashGownGlove	Have you received training on how to appropriately put on and take off a gown and gloves for Enhanced Contact Precautions?	Yes	Contact Precautions Intern OSCE with Survey 2016	Survey WashGownGlove	How were you taught?	Video	Contact Precautions Intern OSCE with Survey 2016	Survey WashGownGlove	Please describe 'Other' teaching method.	N/A
Intern OSCE 1 2016 6/28/2016 8:10 AM	yes	119	100	0	0	0	0	0	Contact Precautions Intern OSCE with Survey 2016	Survey WashGownGlove	Have you received training on how to appropriately put on and take off a gown and gloves for Enhanced Contact Precautions?	Yes	Contact Precautions Intern OSCE with Survey 2016	Survey WashGownGlove	How were you taught?	Observed others doing on the wards	Contact Precautions Intern OSCE with Survey 2016	Survey WashGownGlove	Please describe 'Other' teaching method.	N/A
Intern OSCE 1 2016 6/27/2016 8:10 AM	yes	88	0	0	0	0	0	0	Contact Precautions Intern OSCE with Survey 2016	Survey WashGownGlove	Have you received training on how to appropriately put on and take off a gown and gloves for Enhanced Contact Precautions?	No	Contact Precautions Intern OSCE with Survey 2016	Survey WashGownGlove	How were you taught?	Observed others doing on the wards	Contact Precautions Intern OSCE with Survey 2016	Survey WashGownGlove	Please describe 'Other' teaching method.	N/A
Intern OSCE 1 2016 6/29/2016 8:10 AM	yes	133	0	0	0	0	0	0	Contact Precautions Intern OSCE with Survey 2016	Survey WashGownGlove	Have you received training on how to appropriately put on and take off a gown and gloves for Enhanced Contact Precautions?	No	Contact Precautions Intern OSCE with Survey 2016	Survey WashGownGlove	How were you taught?	Observed others doing on the wards	Contact Precautions Intern OSCE with Survey 2016	Survey WashGownGlove	Please describe 'Other' teaching method.	N/A
Intern OSCE 1 2016 6/28/2016 8:10 AM	yes	117	100	0	0	0	0	0	Contact Precautions Intern OSCE with Survey 2016	Survey WashGownGlove	Have you received training on how to appropriately put on and take off a gown and gloves for Enhanced Contact Precautions?	Yes	Contact Precautions Intern OSCE with Survey 2016	Survey WashGownGlove	How were you taught?	Demonstrated one-on-one	Contact Precautions Intern OSCE with Survey 2016	Survey WashGownGlove	Please describe 'Other' teaching method.	N/A
Intern OSCE 1 2016 6/28/2016 8:10 AM	yes	93	100	0	0	0	0	0	Contact Precautions Intern OSCE with Survey 2016	Survey WashGownGlove	Have you received training on how to appropriately put on and take off a gown and gloves for Enhanced Contact Precautions?	Yes	Contact Precautions Intern OSCE with Survey 2016	Survey WashGownGlove	How were you taught?	Observed others doing on the wards	Contact Precautions Intern OSCE with Survey 2016	Survey WashGownGlove	Please describe 'Other' teaching method.	n/a
Intern OSCE 1 2016 6/28/2016 8:10 AM	yes	112	0	0	0	0	0	0	Contact Precautions Intern OSCE with Survey 2016	Survey WashGownGlove	Have you received training on how to appropriately put on and take off a gown and gloves for Enhanced Contact Precautions?	No	Contact Precautions Intern OSCE with Survey 2016	Survey WashGownGlove	How were you taught?	Observed others doing on the wards	Contact Precautions Intern OSCE with Survey 2016	Survey WashGownGlove	Please describe 'Other' teaching method.	N/A
Intern OSCE 1 2016 6/22/2016 8:00 AM	yes	10	100	0	0	0	0	0	Contact Precautions Intern OSCE with Survey 2016	Survey WashGownGlove	Have you received training on how to appropriately put on and take off a gown and gloves for Enhanced Contact Precautions?	Yes	Contact Precautions Intern OSCE with Survey 2016	Survey WashGownGlove	How were you taught?	Observed others doing on the wards	Contact Precautions Intern OSCE with Survey 2016	Survey WashGownGlove	Please describe 'Other' teaching method.	Also recalls informal teaching.
Intern OSCE 1 2016 6/28/2016 8:10 AM	yes	105	100	0	0	0	0	0	Contact Precautions Intern OSCE with Survey 2016	Survey WashGownGlove	Have you received training on how to appropriately put on and take off a gown and gloves for Enhanced Contact Precautions?	Yes	Contact Precautions Intern OSCE with Survey 2016	Survey WashGownGlove	How were you taught?	Observed others doing on the wards	Contact Precautions Intern OSCE with Survey 2016	Survey WashGownGlove	Please describe 'Other' teaching method.	N/A
Intern OSCE 1 2016 6/23/2016 10:15 AM	yes	19	100	0	0	0	0	0	Contact Precautions Intern OSCE with Survey 2016	Survey WashGownGlove	Have you received training on how to appropriately put on and take off a gown and gloves for Enhanced Contact Precautions?	Yes	Contact Precautions Intern OSCE with Survey 2016	Survey WashGownGlove	How were you taught?	Observed others doing on the wards	Contact Precautions Intern OSCE with Survey 2016	Survey WashGownGlove	Please describe 'Other' teaching method.	N/A
Intern OSCE 1 2016 6/27/2016 8:10 AM	yes	77	100	0	0	0	0	0	Contact Precautions Intern OSCE with Survey 2016	Survey WashGownGlove	Have you received training on how to appropriately put on and take off a gown and gloves for Enhanced Contact Precautions?	Yes	Contact Precautions Intern OSCE with Survey 2016	Survey WashGownGlove	How were you taught?	Demonstrated one-on-one	Contact Precautions Intern OSCE with Survey 2016	Survey WashGownGlove	Please describe 'Other' teaching method.	N/A
Intern OSCE 1 2016 6/24/2016 8:00 AM	yes	56	100	0	0	0	0	0	Contact Precautions Intern OSCE with Survey 2016	Survey WashGownGlove	Have you received training on how to appropriately put on and take off a gown and gloves for Enhanced Contact Precautions?	Yes	Contact Precautions Intern OSCE with Survey 2016	Survey WashGownGlove	How were you taught?	Observed others doing on the wards	Contact Precautions Intern OSCE with Survey 2016	Survey WashGownGlove	Please describe 'Other' teaching method.	N/A
Intern OSCE 1 2016 6/24/2016 8:00 AM	yes	37	100	0	0	0	0	0	Contact Precautions Intern OSCE with Survey 2016	Survey WashGownGlove	Have you received training on how to appropriately put on and take off a gown and gloves for Enhanced Contact Precautions?	Yes	Contact Precautions Intern OSCE with Survey 2016	Survey WashGownGlove	How were you taught?	Observed others doing on the wards	Contact Precautions Intern OSCE with Survey 2016	Survey WashGownGlove	Please describe 'Other' teaching method.	N/A
Intern OSCE 1 2016 6/24/2016 8:00 AM	yes	38	0	0	0	0	0	0	Contact Precautions Intern OSCE with Survey 2016	Survey WashGownGlove	Have you received training on how to appropriately put on and take off a gown and gloves for Enhanced Contact Precautions?	No	Contact Precautions Intern OSCE with Survey 2016	Survey WashGownGlove	How were you taught?	Observed others doing on the wards	Contact Precautions Intern OSCE with Survey 2016	Survey WashGownGlove	Please describe 'Other' teaching method.	N/A
Intern OSCE 1 2016 6/24/2016 8:00 AM	yes	58	100	0	0	0	0	0	Contact Precautions Intern OSCE with Survey 2016	Survey WashGownGlove	Have you received training on how to appropriately put on and take off a gown and gloves for Enhanced Contact Precautions?	Yes	Contact Precautions Intern OSCE with Survey 2016	Survey WashGownGlove	How were you taught?	Observed others doing on the wards	Contact Precautions Intern OSCE with Survey 2016	Survey WashGownGlove	Please describe 'Other' teaching method.	Intern also circled "Formal teaching session" and wrote: -On the job while on rotations -Taught in 1st year med school
Intern OSCE 1 2016 6/22/2016 8:00 AM	yes	1	100	0	0	0	0	0	Contact Precautions Intern OSCE with Survey 2016	Survey WashGownGlove	Have you received training on how to appropriately put on and take off a gown and gloves for Enhanced Contact Precautions?	Yes	Contact Precautions Intern OSCE with Survey 2016	Survey WashGownGlove	How were you taught?	Observed others doing on the wards	Contact Precautions Intern OSCE with Survey 2016	Survey WashGownGlove	Please describe 'Other' teaching method.	N/A
Intern OSCE 1 2016 6/22/2016 8:00 AM	yes	9	100	0	0	0	0	0	Contact Precautions Intern OSCE with Survey 2016	Survey WashGownGlove	Have you received training on how to appropriately put on and take off a gown and gloves for Enhanced Contact Precautions?	Yes	Contact Precautions Intern OSCE with Survey 2016	Survey WashGownGlove	How were you taught?	Formal teaching session	Contact Precautions Intern OSCE with Survey 2016	Survey WashGownGlove	Please describe 'Other' teaching method.	not applicable
Intern OSCE 1 2016 6/29/2016 8:10 AM	yes	141	0	0	0	0	0	0	Contact Precautions Intern OSCE with Survey 2016	Survey WashGownGlove	Have you received training on how to appropriately put on and take off a gown and gloves for Enhanced Contact Precautions?	No	Contact Precautions Intern OSCE with Survey 2016	Survey WashGownGlove	How were you taught?	Observed others doing on the wards	Contact Precautions Intern OSCE with Survey 2016	Survey WashGownGlove	Please describe 'Other' teaching method.	n/a
Intern OSCE 1 2016 6/28/2016 8:10 AM	yes	94	100	0	0	0	0	0	Contact Precautions Intern OSCE with Survey 2016	Survey WashGownGlove	Have you received training on how to appropriately put on and take off a gown and gloves for Enhanced Contact Precautions?	Yes	Contact Precautions Intern OSCE with Survey 2016	Survey WashGownGlove	How were you taught?	Observed others doing on the wards	Contact Precautions Intern OSCE with Survey 2016	Survey WashGownGlove	Please describe 'Other' teaching method.	N/A
Intern OSCE 1 2016 6/23/2016 10:15 AM	yes	27	100	0	0	0	0	0	Contact Precautions Intern OSCE with Survey 2016	Survey WashGownGlove	Have you received training on how to appropriately put on and take off a gown and gloves for Enhanced Contact Precautions?	Yes	Contact Precautions Intern OSCE with Survey 2016	Survey WashGownGlove	How were you taught?	Observed others doing on the wards	Contact Precautions Intern OSCE with Survey 2016	Survey WashGownGlove	Please describe 'Other' teaching method.	See above.
Intern OSCE 1 2016 6/22/2016 8:00 AM	yes	7	100	0	0	0	0	0	Contact Precautions Intern OSCE with Survey 2016	Survey WashGownGlove	Have you received training on how to appropriately put on and take off a gown and gloves for Enhanced Contact Precautions?	Yes	Contact Precautions Intern OSCE with Survey 2016	Survey WashGownGlove	How were you taught?	Observed others doing on the wards	Contact Precautions Intern OSCE with Survey 2016	Survey WashGownGlove	Please describe 'Other' teaching method.	Also watched instructional video.
Intern OSCE 1 2016 6/24/2016 8:00 AM	yes	57	100	0	0	0	0	0	Contact Precautions Intern OSCE with Survey 2016	Survey WashGownGlove	Have you received training on how to appropriately put on and take off a gown and gloves for Enhanced Contact Precautions?	Yes	Contact Precautions Intern OSCE with Survey 2016	Survey WashGownGlove	How were you taught?	Observed others doing on the wards	Contact Precautions Intern OSCE with Survey 2016	Survey WashGownGlove	Please describe 'Other' teaching method.	N/A
Intern OSCE 1 2016 6/29/2016 8:10 AM	yes	139	100	0	0	0	0	0	Contact Precautions Intern OSCE with Survey 2016	Survey WashGownGlove	Have you received training on how to appropriately put on and take off a gown and gloves for Enhanced Contact Precautions?	Yes	Contact Precautions Intern OSCE with Survey 2016	Survey WashGownGlove	How were you taught?	Observed others doing on the wards	Contact Precautions Intern OSCE with Survey 2016	Survey WashGownGlove	Please describe 'Other' teaching method.	N/A
Intern OSCE 1 2016 6/24/2016 8:00 AM	yes	39	100	0	0	0	0	0	Contact Precautions Intern OSCE with Survey 2016	Survey WashGownGlove	Have you received training on how to appropriately put on and take off a gown and gloves for Enhanced Contact Precautions?	Yes	Contact Precautions Intern OSCE with Survey 2016	Survey WashGownGlove	How were you taught?	Observed others doing on the wards	Contact Precautions Intern OSCE with Survey 2016	Survey WashGownGlove	Please describe 'Other' teaching method.	N/A
Intern OSCE 1 2016 6/23/2016 10:15 AM	yes	25	0	0	0	0	0	0	Contact Precautions Intern OSCE with Survey 2016	Survey WashGownGlove	Have you received training on how to appropriately put on and take off a gown and gloves for Enhanced Contact Precautions?	No	Contact Precautions Intern OSCE with Survey 2016	Survey WashGownGlove	How were you taught?	Observed others doing on the wards	Contact Precautions Intern OSCE with Survey 2016	Survey WashGownGlove	Please describe 'Other' teaching method.	N/A
Intern OSCE 1 2016 6/24/2016 8:00 AM	yes	40	100	0	0	0	0	0	Contact Precautions Intern OSCE with Survey 2016	Survey WashGownGlove	Have you received training on how to appropriately put on and take off a gown and gloves for Enhanced Contact Precautions?	Yes	Contact Precautions Intern OSCE with Survey 2016	Survey WashGownGlove	How were you taught?	Formal teaching session	Contact Precautions Intern OSCE with Survey 2016	Survey WashGownGlove	Please describe 'Other' teaching method.	N/A
Intern OSCE 1 2016 6/29/2016 8:10 AM	yes	144	0	0	0	0	0	0	Contact Precautions Intern OSCE with Survey 2016	Survey WashGownGlove	Have you received training on how to appropriately put on and take off a gown and gloves for Enhanced Contact Precautions?	No	Contact Precautions Intern OSCE with Survey 2016	Survey WashGownGlove	How were you taught?	Observed others doing on the wards	Contact Precautions Intern OSCE with Survey 2016	Survey WashGownGlove	Please describe 'Other' teaching method.	N/A
Intern OSCE 1 2016 6/29/2016 8:10 AM	yes	138	100	0	0	0	0	0	Contact Precautions Intern OSCE with Survey 2016	Survey WashGownGlove	Have you received training on how to appropriately put on and take off a gown and gloves for Enhanced Contact Precautions?	Yes	Contact Precautions Intern OSCE with Survey 2016	Survey WashGownGlove	How were you taught?	Observed others doing on the wards	Contact Precautions Intern OSCE with Survey 2016	Survey WashGownGlove	Please describe 'Other' teaching method.	N/A
Intern OSCE 1 2016 6/27/2016 8:10 AM	yes	70	100	0	0	0	0	0	Contact Precautions Intern OSCE with Survey 2016	Survey WashGownGlove	Have you received training on how to appropriately put on and take off a gown and gloves for Enhanced Contact Precautions?	Yes	Contact Precautions Intern OSCE with Survey 2016	Survey WashGownGlove	How were you taught?	Observed others doing on the wards	Contact Precautions Intern OSCE with Survey 2016	Survey WashGownGlove	Please describe 'Other' teaching method.	N/A
Intern OSCE 1 2016 6/24/2016 8:00 AM	yes	41	100	0	0	0	0	0	Contact Precautions Intern OSCE with Survey 2016	Survey WashGownGlove	Have you received training on how to appropriately put on and take off a gown and gloves for Enhanced Contact Precautions?	Yes	Contact Precautions Intern OSCE with Survey 2016	Survey WashGownGlove	How were you taught?	Observed others doing on the wards	Contact Precautions Intern OSCE with Survey 2016	Survey WashGownGlove	Please describe 'Other' teaching method.	N/A
Intern OSCE 1 2016 6/29/2016 8:10 AM	yes	124	100	0	0	0	0	0	Contact Precautions Intern OSCE with Survey 2016	Survey WashGownGlove	Have you received training on how to appropriately put on and take off a gown and gloves for Enhanced Contact Precautions?	Yes	Contact Precautions Intern OSCE with Survey 2016	Survey WashGownGlove	How were you taught?	Observed others doing on the wards	Contact Precautions Intern OSCE with Survey 2016	Survey WashGownGlove	Please describe 'Other' teaching method.	N/A
Intern OSCE 1 2016 6/24/2016 8:00 AM	yes	64	100	0	0	0	0	0	Contact Precautions Intern OSCE with Survey 2016	Survey WashGownGlove	Have you received training on how to appropriately put on and take off a gown and gloves for Enhanced Contact Precautions?	Yes	Contact Precautions Intern OSCE with Survey 2016	Survey WashGownGlove	How were you taught?	Observed others doing on the wards	Contact Precautions Intern OSCE with Survey 2016	Survey WashGownGlove	Please describe 'Other' teaching method.	N/A
Intern OSCE 1 2016 6/29/2016 8:10 AM	yes	123	0	0	0	0	0	0	Contact Precautions Intern OSCE with Survey 2016	Survey WashGownGlove	Have you received training on how to appropriately put on and take off a gown and gloves for Enhanced Contact Precautions?	No	Contact Precautions Intern OSCE with Survey 2016	Survey WashGownGlove	How were you taught?	Observed others doing on the wards	Contact Precautions Intern OSCE with Survey 2016	Survey WashGownGlove	Please describe 'Other' teaching method.	N/A
Intern OSCE 1 2016 6/24/2016 8:00 AM	yes	51	100	0	0	0	0	0	Contact Precautions Intern OSCE with Survey 2016	Survey WashGownGlove	Have you received training on how to appropriately put on and take off a gown and gloves for Enhanced Contact Precautions?	Yes	Contact Precautions Intern OSCE with Survey 2016	Survey WashGownGlove	How were you taught?	Observed others doing on the wards	Contact Precautions Intern OSCE with Survey 2016	Survey WashGownGlove	Please describe 'Other' teaching method.	N/A
Intern OSCE 1 2016 6/22/2016 8:00 AM	yes	2	100	0	0	0	0	0	Contact Precautions Intern OSCE with Survey 2016	Survey WashGownGlove	Have you received training on how to appropriately put on and take off a gown and gloves for Enhanced Contact Precautions?	Yes	Contact Precautions Intern OSCE with Survey 2016	Survey WashGownGlove	How were you taught?	Observed others doing on the wards	Contact Precautions Intern OSCE with Survey 2016	Survey WashGownGlove	Please describe 'Other' teaching method.	n/a
Intern OSCE 1 2016 6/27/2016 8:10 AM	yes	78	100	0	0	0	0	0	Contact Precautions Intern OSCE with Survey 2016	Survey WashGownGlove	Have you received training on how to appropriately put on and take off a gown and gloves for Enhanced Contact Precautions?	Yes	Contact Precautions Intern OSCE with Survey 2016	Survey WashGownGlove	How were you taught?	Observed others doing on the wards	Contact Precautions Intern OSCE with Survey 2016	Survey WashGownGlove	Please describe 'Other' teaching method.	N/A
Intern OSCE 1 2016 6/27/2016 8:10 AM	yes	87	100	0	0	0	0	0	Contact Precautions Intern OSCE with Survey 2016	Survey WashGownGlove	Have you received training on how to appropriately put on and take off a gown and gloves for Enhanced Contact Precautions?	Yes	Contact Precautions Intern OSCE with Survey 2016	Survey WashGownGlove	How were you taught?	Observed others doing on the wards	Contact Precautions Intern OSCE with Survey 2016	Survey WashGownGlove	Please describe 'Other' teaching method.	N/A
Intern OSCE 1 2016 6/27/2016 8:10 AM	yes	80	100	0	0	0	0	0	Contact Precautions Intern OSCE with Survey 2016	Survey WashGownGlove	Have you received training on how to appropriately put on and take off a gown and gloves for Enhanced Contact Precautions?	Yes	Contact Precautions Intern OSCE with Survey 2016	Survey WashGownGlove	How were you taught?	Observed others doing on the wards	Contact Precautions Intern OSCE with Survey 2016	Survey WashGownGlove	Please describe 'Other' teaching method.	Also marked "Video" method.
Intern OSCE 1 2016 6/23/2016 10:15 AM	yes	30	100	0	0	0	0	0	Contact Precautions Intern OSCE with Survey 2016	Survey WashGownGlove	Have you received training on how to appropriately put on and take off a gown and gloves for Enhanced Contact Precautions?	Yes	Contact Precautions Intern OSCE with Survey 2016	Survey WashGownGlove	How were you taught?	Observed others doing on the wards	Contact Precautions Intern OSCE with Survey 2016	Survey WashGownGlove	Please describe 'Other' teaching method.	N/A
Intern OSCE 1 2016 6/29/2016 8:10 AM	yes	148	0	0	0	0	0	0	Contact Precautions Intern OSCE with Survey 2016	Survey WashGownGlove	Have you received training on how to appropriately put on and take off a gown and gloves for Enhanced Contact Precautions?	No	Contact Precautions Intern OSCE with Survey 2016	Survey WashGownGlove	How were you taught?	Observed others doing on the wards	Contact Precautions Intern OSCE with Survey 2016	Survey WashGownGlove	Please describe 'Other' teaching method.	N/A
Intern OSCE 1 2016 6/29/2016 8:10 AM	yes	145	100	0	0	0	0	0	Contact Precautions Intern OSCE with Survey 2016	Survey WashGownGlove	Have you received training on how to appropriately put on and take off a gown and gloves for Enhanced Contact Precautions?	Yes	Contact Precautions Intern OSCE with Survey 2016	Survey WashGownGlove	How were you taught?	Observed others doing on the wards	Contact Precautions Intern OSCE with Survey 2016	Survey WashGownGlove	Please describe 'Other' teaching method.	N/A
Intern OSCE 1 2016 6/24/2016 8:00 AM	yes	55	100	0	0	0	0	0	Contact Precautions Intern OSCE with Survey 2016	Survey WashGownGlove	Have you received training on how to appropriately put on and take off a gown and gloves for Enhanced Contact Precautions?	Yes	Contact Precautions Intern OSCE with Survey 2016	Survey WashGownGlove	How were you taught?	Observed others doing on the wards	Contact Precautions Intern OSCE with Survey 2016	Survey WashGownGlove	Please describe 'Other' teaching method.	N/A
Intern OSCE 1 2016 6/27/2016 8:10 AM	yes	86	0	0	0	0	0	0	Contact Precautions Intern OSCE with Survey 2016	Survey WashGownGlove	Have you received training on how to appropriately put on and take off a gown and gloves for Enhanced Contact Precautions?	No	Contact Precautions Intern OSCE with Survey 2016	Survey WashGownGlove	How were you taught?	Observed others doing on the wards	Contact Precautions Intern OSCE with Survey 2016	Survey WashGownGlove	Please describe 'Other' teaching method.	N/A
Intern OSCE 1 2016 6/23/2016 10:15 AM	yes	34	100	0	0	0	0	0	Contact Precautions Intern OSCE with Survey 2016	Survey WashGownGlove	Have you received training on how to appropriately put on and take off a gown and gloves for Enhanced Contact Precautions?	Yes	Contact Precautions Intern OSCE with Survey 2016	Survey WashGownGlove	How were you taught?	Video	Contact Precautions Intern OSCE with Survey 2016	Survey WashGownGlove	Please describe 'Other' teaching method.	N/A
Intern OSCE 1 2016 6/29/2016 8:10 AM	yes	132	100	0	0	0	0	0	Contact Precautions Intern OSCE with Survey 2016	Survey WashGownGlove	Have you received training on how to appropriately put on and take off a gown and gloves for Enhanced Contact Precautions?	Yes	Contact Precautions Intern OSCE with Survey 2016	Survey WashGownGlove	How were you taught?	Observed others doing on the wards	Contact Precautions Intern OSCE with Survey 2016	Survey WashGownGlove	Please describe 'Other' teaching method.	Also marked "Demonstrated One-on-One."
Intern OSCE 1 2016 6/24/2016 8:00 AM	yes	42	100	0	0	0	0	0	Contact Precautions Intern OSCE with Survey 2016	Survey WashGownGlove	Have you received training on how to appropriately put on and take off a gown and gloves for Enhanced Contact Precautions?	Yes	Contact Precautions Intern OSCE with Survey 2016	Survey WashGownGlove	How were you taught?	Observed others doing on the wards	Contact Precautions Intern OSCE with Survey 2016	Survey WashGownGlove	Please describe 'Other' teaching method.	N/A
Intern OSCE 1 2016 6/27/2016 8:10 AM	yes	79	0	0	0	0	0	0	Contact Precautions Intern OSCE with Survey 2016	Survey WashGownGlove	Have you received training on how to appropriately put on and take off a gown and gloves for Enhanced Contact Precautions?	No	Contact Precautions Intern OSCE with Survey 2016	Survey WashGownGlove	How were you taught?	Observed others doing on the wards	Contact Precautions Intern OSCE with Survey 2016	Survey WashGownGlove	Please describe 'Other' teaching method.	N/A
Intern OSCE 1 2016 6/24/2016 8:00 AM	yes	43	100	0	0	0	0	0	Contact Precautions Intern OSCE with Survey 2016	Survey WashGownGlove	Have you received training on how to appropriately put on and take off a gown and gloves for Enhanced Contact Precautions?	Yes	Contact Precautions Intern OSCE with Survey 2016	Survey WashGownGlove	How were you taught?	Formal teaching session	Contact Precautions Intern OSCE with Survey 2016	Survey WashGownGlove	Please describe 'Other' teaching method.	N/A
Intern OSCE 1 2016 6/27/2016 8:10 AM	yes	85	0	0	0	0	0	0	Contact Precautions Intern OSCE with Survey 2016	Survey WashGownGlove	Have you received training on how to appropriately put on and take off a gown and gloves for Enhanced Contact Precautions?	No	Contact Precautions Intern OSCE with Survey 2016	Survey WashGownGlove	How were you taught?	Observed others doing on the wards	Contact Precautions Intern OSCE with Survey 2016	Survey WashGownGlove	Please describe 'Other' teaching method.	N/A
Intern OSCE 1 2016 6/27/2016 8:10 AM	yes	83	100	0	0	0	0	0	Contact Precautions Intern OSCE with Survey 2016	Survey WashGownGlove	Have you received training on how to appropriately put on and take off a gown and gloves for Enhanced Contact Precautions?	Yes	Contact Precautions Intern OSCE with Survey 2016	Survey WashGownGlove	How were you taught?	Observed others doing on the wards	Contact Precautions Intern OSCE with Survey 2016	Survey WashGownGlove	Please describe 'Other' teaching method.	N/A
Intern OSCE 1 2016 6/28/2016 8:10 AM	yes	103	0	0	0	0	0	0	Contact Precautions Intern OSCE with Survey 2016	Survey WashGownGlove	Have you received training on how to appropriately put on and take off a gown and gloves for Enhanced Contact Precautions?	No	Contact Precautions Intern OSCE with Survey 2016	Survey WashGownGlove	How were you taught?	Observed others doing on the wards	Contact Precautions Intern OSCE with Survey 2016	Survey WashGownGlove	Please describe 'Other' teaching method.	N/A
Intern OSCE 1 2016 6/24/2016 8:00 AM	yes	44	100	0	0	0	0	0	Contact Precautions Intern OSCE with Survey 2016	Survey WashGownGlove	Have you received training on how to appropriately put on and take off a gown and gloves for Enhanced Contact Precautions?	Yes	Contact Precautions Intern OSCE with Survey 2016	Survey WashGownGlove	How were you taught?	Formal teaching session	Contact Precautions Intern OSCE with Survey 2016	Survey WashGownGlove	Please describe 'Other' teaching method.	N/A
Intern OSCE 1 2016 6/27/2016 8:10 AM	yes	73	100	0	0	0	0	0	Contact Precautions Intern OSCE with Survey 2016	Survey WashGownGlove	Have you received training on how to appropriately put on and take off a gown and gloves for Enhanced Contact Precautions?	Yes	Contact Precautions Intern OSCE with Survey 2016	Survey WashGownGlove	How were you taught?	Observed others doing on the wards	Contact Precautions Intern OSCE with Survey 2016	Survey WashGownGlove	Please describe 'Other' teaching method.	N/A
Intern OSCE 1 2016 6/29/2016 8:10 AM	yes	131	100	0	0	0	0	0	Contact Precautions Intern OSCE with Survey 2016	Survey WashGownGlove	Have you received training on how to appropriately put on and take off a gown and gloves for Enhanced Contact Precautions?	Yes	Contact Precautions Intern OSCE with Survey 2016	Survey WashGownGlove	How were you taught?	Observed others doing on the wards	Contact Precautions Intern OSCE with Survey 2016	Survey WashGownGlove	Please describe 'Other' teaching method.	Also marked "Demonstrated One-on-One."
Intern OSCE 1 2016 6/23/2016 10:15 AM	yes	29	0	0	0	0	0	0	Contact Precautions Intern OSCE with Survey 2016	Survey WashGownGlove	Have you received training on how to appropriately put on and take off a gown and gloves for Enhanced Contact Precautions?	No	Contact Precautions Intern OSCE with Survey 2016	Survey WashGownGlove	How were you taught?	Observed others doing on the wards	Contact Precautions Intern OSCE with Survey 2016	Survey WashGownGlove	Please describe 'Other' teaching method.	N/A
Intern OSCE 1 2016 6/28/2016 8:10 AM	yes	96	0	0	0	0	0	0	Contact Precautions Intern OSCE with Survey 2016	Survey WashGownGlove	Have you received training on how to appropriately put on and take off a gown and gloves for Enhanced Contact Precautions?	No	Contact Precautions Intern OSCE with Survey 2016	Survey WashGownGlove	How were you taught?	Observed others doing on the wards	Contact Precautions Intern OSCE with Survey 2016	Survey WashGownGlove	Please describe 'Other' teaching method.	N/A
Intern OSCE 1 2016 6/23/2016 10:15 AM	yes	23	100	0	0	0	0	0	Contact Precautions Intern OSCE with Survey 2016	Survey WashGownGlove	Have you received training on how to appropriately put on and take off a gown and gloves for Enhanced Contact Precautions?	Yes	Contact Precautions Intern OSCE with Survey 2016	Survey WashGownGlove	How were you taught?	Observed others doing on the wards	Contact Precautions Intern OSCE with Survey 2016	Survey WashGownGlove	Please describe 'Other' teaching method.	See above.
Intern OSCE 1 2016 6/28/2016 8:10 AM	yes	111	100	0	0	0	0	0	Contact Precautions Intern OSCE with Survey 2016	Survey WashGownGlove	Have you received training on how to appropriately put on and take off a gown and gloves for Enhanced Contact Precautions?	Yes	Contact Precautions Intern OSCE with Survey 2016	Survey WashGownGlove	How were you taught?	Observed others doing on the wards	Contact Precautions Intern OSCE with Survey 2016	Survey WashGownGlove	Please describe 'Other' teaching method.	N/A
Intern OSCE 1 2016 6/29/2016 8:10 AM	yes	130	0	0	0	0	0	0	Contact Precautions Intern OSCE with Survey 2016	Survey WashGownGlove	Have you received training on how to appropriately put on and take off a gown and gloves for Enhanced Contact Precautions?	No	Contact Precautions Intern OSCE with Survey 2016	Survey WashGownGlove	How were you taught?	Observed others doing on the wards	Contact Precautions Intern OSCE with Survey 2016	Survey WashGownGlove	Please describe 'Other' teaching method.	N/A
Intern OSCE 1 2016 6/24/2016 8:00 AM	yes	60	100	0	0	0	0	0	Contact Precautions Intern OSCE with Survey 2016	Survey WashGownGlove	Have you received training on how to appropriately put on and take off a gown and gloves for Enhanced Contact Precautions?	Yes	Contact Precautions Intern OSCE with Survey 2016	Survey WashGownGlove	How were you taught?	Demonstrated one-on-one	Contact Precautions Intern OSCE with Survey 2016	Survey WashGownGlove	Please describe 'Other' teaching method.	N/A
Intern OSCE 1 2016 6/29/2016 8:10 AM	yes	128	100	0	0	0	0	0	Contact Precautions Intern OSCE with Survey 2016	Survey WashGownGlove	Have you received training on how to appropriately put on and take off a gown and gloves for Enhanced Contact Precautions?	Yes	Contact Precautions Intern OSCE with Survey 2016	Survey WashGownGlove	How were you taught?	Observed others doing on the wards	Contact Precautions Intern OSCE with Survey 2016	Survey WashGownGlove	Please describe 'Other' teaching method.	N/A
Intern OSCE 1 2016 6/27/2016 8:10 AM	yes	74	100	0	0	0	0	0	Contact Precautions Intern OSCE with Survey 2016	Survey WashGownGlove	Have you received training on how to appropriately put on and take off a gown and gloves for Enhanced Contact Precautions?	Yes	Contact Precautions Intern OSCE with Survey 2016	Survey WashGownGlove	How were you taught?	Observed others doing on the wards	Contact Precautions Intern OSCE with Survey 2016	Survey WashGownGlove	Please describe 'Other' teaching method.	N/A
Intern OSCE 1 2016 6/29/2016 8:10 AM	yes	151	100	0	0	0	0	0	Contact Precautions Intern OSCE with Survey 2016	Survey WashGownGlove	Have you received training on how to appropriately put on and take off a gown and gloves for Enhanced Contact Precautions?	Yes	Contact Precautions Intern OSCE with Survey 2016	Survey WashGownGlove	How were you taught?	Observed others doing on the wards	Contact Precautions Intern OSCE with Survey 2016	Survey WashGownGlove	Please describe 'Other' teaching method.	na
Intern OSCE 1 2016 6/29/2016 8:10 AM	yes	127	100	0	0	0	0	0	Contact Precautions Intern OSCE with Survey 2016	Survey WashGownGlove	Have you received training on how to appropriately put on and take off a gown and gloves for Enhanced Contact Precautions?	Yes	Contact Precautions Intern OSCE with Survey 2016	Survey WashGownGlove	How were you taught?	Observed others doing on the wards	Contact Precautions Intern OSCE with Survey 2016	Survey WashGownGlove	Please describe 'Other' teaching method.	Also marked "Video" method.
Intern OSCE 1 2016 6/28/2016 8:10 AM	yes	114	0	0	0	0	0	0	Contact Precautions Intern OSCE with Survey 2016	Survey WashGownGlove	Have you received training on how to appropriately put on and take off a gown and gloves for Enhanced Contact Precautions?	No	Contact Precautions Intern OSCE with Survey 2016	Survey WashGownGlove	How were you taught?	Observed others doing on the wards	Contact Precautions Intern OSCE with Survey 2016	Survey WashGownGlove	Please describe 'Other' teaching method.	"I observed my attendings on rounds."
Intern OSCE 1 2016 6/23/2016 10:15 AM	yes	20	100	0	0	0	0	0	Contact Precautions Intern OSCE with Survey 2016	Survey WashGownGlove	Have you received training on how to appropriately put on and take off a gown and gloves for Enhanced Contact Precautions?	Yes	Contact Precautions Intern OSCE with Survey 2016	Survey WashGownGlove	How were you taught?	Observed others doing on the wards	Contact Precautions Intern OSCE with Survey 2016	Survey WashGownGlove	Please describe 'Other' teaching method.	N/A
Intern OSCE 1 2016 6/22/2016 8:00 AM	yes	15	100	0	0	0	0	0	Contact Precautions Intern OSCE with Survey 2016	Survey WashGownGlove	Have you received training on how to appropriately put on and take off a gown and gloves for Enhanced Contact Precautions?	Yes	Contact Precautions Intern OSCE with Survey 2016	Survey WashGownGlove	How were you taught?	Formal teaching session	Contact Precautions Intern OSCE with Survey 2016	Survey WashGownGlove	Please describe 'Other' teaching method.	Student stated that he received teaching on the subject, but that it was more informal.
Intern OSCE 1 2016 6/29/2016 8:10 AM	yes	146	100	0	0	0	0	0	Contact Precautions Intern OSCE with Survey 2016	Survey WashGownGlove	Have you received training on how to appropriately put on and take off a gown and gloves for Enhanced Contact Precautions?	Yes	Contact Precautions Intern OSCE with Survey 2016	Survey WashGownGlove	How were you taught?	Observed others doing on the wards	Contact Precautions Intern OSCE with Survey 2016	Survey WashGownGlove	Please describe 'Other' teaching method.	N/A
Intern OSCE 1 2016 6/28/2016 8:10 AM	yes	97	0	0	0	0	0	0	Contact Precautions Intern OSCE with Survey 2016	Survey WashGownGlove	Have you received training on how to appropriately put on and take off a gown and gloves for Enhanced Contact Precautions?	No	Contact Precautions Intern OSCE with Survey 2016	Survey WashGownGlove	How were you taught?	Other -- Please describe in next question	Contact Precautions Intern OSCE with Survey 2016	Survey WashGownGlove	Please describe 'Other' teaching method.	N/A
Intern OSCE 1 2016 6/22/2016 8:00 AM	yes	17	0	0	0	0	0	0	Contact Precautions Intern OSCE with Survey 2016	Survey WashGownGlove	Have you received training on how to appropriately put on and take off a gown and gloves for Enhanced Contact Precautions?	No	Contact Precautions Intern OSCE with Survey 2016	Survey WashGownGlove	How were you taught?	Other -- Please describe in next question	Contact Precautions Intern OSCE with Survey 2016	Survey WashGownGlove	Please describe 'Other' teaching method.	N/A
Intern OSCE 1 2016 6/27/2016 8:10 AM	yes	81	100	0	0	0	0	0	Contact Precautions Intern OSCE with Survey 2016	Survey WashGownGlove	Have you received training on how to appropriately put on and take off a gown and gloves for Enhanced Contact Precautions?	Yes	Contact Precautions Intern OSCE with Survey 2016	Survey WashGownGlove	How were you taught?	Formal teaching session	Contact Precautions Intern OSCE with Survey 2016	Survey WashGownGlove	Please describe 'Other' teaching method.	N/A
Intern OSCE 1 2016 6/27/2016 8:10 AM	yes	92	100	0	0	0	0	0	Contact Precautions Intern OSCE with Survey 2016	Survey WashGownGlove	Have you received training on how to appropriately put on and take off a gown and gloves for Enhanced Contact Precautions?	Yes	Contact Precautions Intern OSCE with Survey 2016	Survey WashGownGlove	How were you taught?	Video	Contact Precautions Intern OSCE with Survey 2016	Survey WashGownGlove	Please describe 'Other' teaching method.	n/a
Intern OSCE 1 2016 6/24/2016 8:00 AM	yes	59	100	0	0	0	0	0	Contact Precautions Intern OSCE with Survey 2016	Survey WashGownGlove	Have you received training on how to appropriately put on and take off a gown and gloves for Enhanced Contact Precautions?	Yes	Contact Precautions Intern OSCE with Survey 2016	Survey WashGownGlove	How were you taught?	Observed others doing on the wards	Contact Precautions Intern OSCE with Survey 2016	Survey WashGownGlove	Please describe 'Other' teaching method.	N/A
Intern OSCE 1 2016 6/28/2016 8:10 AM	yes	115	100	0	0	0	0	0	Contact Precautions Intern OSCE with Survey 2016	Survey WashGownGlove	Have you received training on how to appropriately put on and take off a gown and gloves for Enhanced Contact Precautions?	Yes	Contact Precautions Intern OSCE with Survey 2016	Survey WashGownGlove	How were you taught?	Observed others doing on the wards	Contact Precautions Intern OSCE with Survey 2016	Survey WashGownGlove	Please describe 'Other' teaching method.	N/A
Intern OSCE 1 2016 6/24/2016 8:00 AM	yes	52	0	0	0	0	0	0	Contact Precautions Intern OSCE with Survey 2016	Survey WashGownGlove	Have you received training on how to appropriately put on and take off a gown and gloves for Enhanced Contact Precautions?	No	Contact Precautions Intern OSCE with Survey 2016	Survey WashGownGlove	How were you taught?	Observed others doing on the wards	Contact Precautions Intern OSCE with Survey 2016	Survey WashGownGlove	Please describe 'Other' teaching method.	Not formal training.
Intern OSCE 1 2016 6/27/2016 8:10 AM	yes	90	0	0	0	0	0	0	Contact Precautions Intern OSCE with Survey 2016	Survey WashGownGlove	Have you received training on how to appropriately put on and take off a gown and gloves for Enhanced Contact Precautions?	No	Contact Precautions Intern OSCE with Survey 2016	Survey WashGownGlove	How were you taught?	Other -- Please describe in next question	Contact Precautions Intern OSCE with Survey 2016	Survey WashGownGlove	Please describe 'Other' teaching method.	N/A
Intern OSCE 1 2016 6/29/2016 8:10 AM	yes	134	0	0	0	0	0	0	Contact Precautions Intern OSCE with Survey 2016	Survey WashGownGlove	Have you received training on how to appropriately put on and take off a gown and gloves for Enhanced Contact Precautions?	No	Contact Precautions Intern OSCE with Survey 2016	Survey WashGownGlove	How were you taught?	Other -- Please describe in next question	Contact Precautions Intern OSCE with Survey 2016	Survey WashGownGlove	Please describe 'Other' teaching method.	N/A
Intern OSCE 1 2016 6/23/2016 10:15 AM	yes	21	100	0	0	0	0	0	Contact Precautions Intern OSCE with Survey 2016	Survey WashGownGlove	Have you received training on how to appropriately put on and take off a gown and gloves for Enhanced Contact Precautions?	Yes	Contact Precautions Intern OSCE with Survey 2016	Survey WashGownGlove	How were you taught?	Observed others doing on the wards	Contact Precautions Intern OSCE with Survey 2016	Survey WashGownGlove	Please describe 'Other' teaching method.	N/A
Intern OSCE 1 2016 6/24/2016 8:00 AM	yes	63	100	0	0	0	0	0	Contact Precautions Intern OSCE with Survey 2016	Survey WashGownGlove	Have you received training on how to appropriately put on and take off a gown and gloves for Enhanced Contact Precautions?	Yes	Contact Precautions Intern OSCE with Survey 2016	Survey WashGownGlove	How were you taught?	Observed others doing on the wards	Contact Precautions Intern OSCE with Survey 2016	Survey WashGownGlove	Please describe 'Other' teaching method.	N/A
Intern OSCE 1 2016 6/27/2016 8:10 AM	yes	72	0	0	0	0	0	0	Contact Precautions Intern OSCE with Survey 2016	Survey WashGownGlove	Have you received training on how to appropriately put on and take off a gown and gloves for Enhanced Contact Precautions?	No	Contact Precautions Intern OSCE with Survey 2016	Survey WashGownGlove	How were you taught?	Other -- Please describe in next question	Contact Precautions Intern OSCE with Survey 2016	Survey WashGownGlove	Please describe 'Other' teaching method.	N/A
Intern OSCE 1 2016 6/28/2016 8:10 AM	yes	98	100	0	0	0	0	0	Contact Precautions Intern OSCE with Survey 2016	Survey WashGownGlove	Have you received training on how to appropriately put on and take off a gown and gloves for Enhanced Contact Precautions?	Yes	Contact Precautions Intern OSCE with Survey 2016	Survey WashGownGlove	How were you taught?	Demonstrated one-on-one	Contact Precautions Intern OSCE with Survey 2016	Survey WashGownGlove	Please describe 'Other' teaching method.	N/A
Intern OSCE 1 2016 6/22/2016 8:00 AM	yes	3	100	0	0	0	0	0	Contact Precautions Intern OSCE with Survey 2016	Survey WashGownGlove	Have you received training on how to appropriately put on and take off a gown and gloves for Enhanced Contact Precautions?	Yes	Contact Precautions Intern OSCE with Survey 2016	Survey WashGownGlove	How were you taught?	Observed others doing on the wards	Contact Precautions Intern OSCE with Survey 2016	Survey WashGownGlove	Please describe 'Other' teaching method.	N/A
Intern OSCE 1 2016 6/28/2016 8:10 AM	yes	108	100	0	0	0	0	0	Contact Precautions Intern OSCE with Survey 2016	Survey WashGownGlove	Have you received training on how to appropriately put on and take off a gown and gloves for Enhanced Contact Precautions?	Yes	Contact Precautions Intern OSCE with Survey 2016	Survey WashGownGlove	How were you taught?	Demonstrated one-on-one	Contact Precautions Intern OSCE with Survey 2016	Survey WashGownGlove	Please describe 'Other' teaching method.	N/A
Intern OSCE 1 2016 6/27/2016 8:10 AM	yes	66	100	0	0	0	0	0	Contact Precautions Intern OSCE with Survey 2016	Survey WashGownGlove	Have you received training on how to appropriately put on and take off a gown and gloves for Enhanced Contact Precautions?	Yes	Contact Precautions Intern OSCE with Survey 2016	Survey WashGownGlove	How were you taught?	Observed others doing on the wards	Contact Precautions Intern OSCE with Survey 2016	Survey WashGownGlove	Please describe 'Other' teaching method.	N/A
Intern OSCE 1 2016 6/27/2016 8:10 AM	yes	82	100	0	0	0	0	0	Contact Precautions Intern OSCE with Survey 2016	Survey WashGownGlove	Have you received training on how to appropriately put on and take off a gown and gloves for Enhanced Contact Precautions?	Yes	Contact Precautions Intern OSCE with Survey 2016	Survey WashGownGlove	How were you taught?	Observed others doing on the wards	Contact Precautions Intern OSCE with Survey 2016	Survey WashGownGlove	Please describe 'Other' teaching method.	Intern also marked "Demonstrated One-on-One."
Intern OSCE 1 2016 6/27/2016 8:10 AM	yes	67	100	0	0	0	0	0	Contact Precautions Intern OSCE with Survey 2016	Survey WashGownGlove	Have you received training on how to appropriately put on and take off a gown and gloves for Enhanced Contact Precautions?	Yes	Contact Precautions Intern OSCE with Survey 2016	Survey WashGownGlove	How were you taught?	Observed others doing on the wards	Contact Precautions Intern OSCE with Survey 2016	Survey WashGownGlove	Please describe 'Other' teaching method.	N/A
Intern OSCE 1 2016 6/28/2016 8:10 AM	yes	122	0	0	0	0	0	0	Contact Precautions Intern OSCE with Survey 2016	Survey WashGownGlove	Have you received training on how to appropriately put on and take off a gown and gloves for Enhanced Contact Precautions?	No	Contact Precautions Intern OSCE with Survey 2016	Survey WashGownGlove	How were you taught?	Observed others doing on the wards	Contact Precautions Intern OSCE with Survey 2016	Survey WashGownGlove	Please describe 'Other' teaching method.	N/A
Intern OSCE 1 2016 6/28/2016 8:10 AM	yes	99	0	0	0	0	0	0	Contact Precautions Intern OSCE with Survey 2016	Survey WashGownGlove	Have you received training on how to appropriately put on and take off a gown and gloves for Enhanced Contact Precautions?	No	Contact Precautions Intern OSCE with Survey 2016	Survey WashGownGlove	How were you taught?	Observed others doing on the wards	Contact Precautions Intern OSCE with Survey 2016	Survey WashGownGlove	Please describe 'Other' teaching method.	N/A
Intern OSCE 1 2016 6/28/2016 8:10 AM	yes	106	0	0	0	0	0	0	Contact Precautions Intern OSCE with Survey 2016	Survey WashGownGlove	Have you received training on how to appropriately put on and take off a gown and gloves for Enhanced Contact Precautions?	No	Contact Precautions Intern OSCE with Survey 2016	Survey WashGownGlove	How were you taught?	Observed others doing on the wards	Contact Precautions Intern OSCE with Survey 2016	Survey WashGownGlove	Please describe 'Other' teaching method.	YouTube video.
Intern OSCE 1 2016 6/27/2016 8:10 AM	yes	71	100	0	0	0	0	0	Contact Precautions Intern OSCE with Survey 2016	Survey WashGownGlove	Have you received training on how to appropriately put on and take off a gown and gloves for Enhanced Contact Precautions?	Yes	Contact Precautions Intern OSCE with Survey 2016	Survey WashGownGlove	How were you taught?	Observed others doing on the wards	Contact Precautions Intern OSCE with Survey 2016	Survey WashGownGlove	Please describe 'Other' teaching method.	Also marked "Demonstrated One-on-One."
Intern OSCE 1 2016 6/27/2016 8:10 AM	yes	91	100	0	0	0	0	0	Contact Precautions Intern OSCE with Survey 2016	Survey WashGownGlove	Have you received training on how to appropriately put on and take off a gown and gloves for Enhanced Contact Precautions?	Yes	Contact Precautions Intern OSCE with Survey 2016	Survey WashGownGlove	How were you taught?	Observed others doing on the wards	Contact Precautions Intern OSCE with Survey 2016	Survey WashGownGlove	Please describe 'Other' teaching method.	N/a
Intern OSCE 1 2016 6/27/2016 8:10 AM	yes	89	0	0	0	0	0	0	Contact Precautions Intern OSCE with Survey 2016	Survey WashGownGlove	Have you received training on how to appropriately put on and take off a gown and gloves for Enhanced Contact Precautions?	No	Contact Precautions Intern OSCE with Survey 2016	Survey WashGownGlove	How were you taught?	Observed others doing on the wards	Contact Precautions Intern OSCE with Survey 2016	Survey WashGownGlove	Please describe 'Other' teaching method.	N/A
Intern OSCE 1 2016 6/22/2016 8:00 AM	yes	12	100	0	0	0	0	0	Contact Precautions Intern OSCE with Survey 2016	Survey WashGownGlove	Have you received training on how to appropriately put on and take off a gown and gloves for Enhanced Contact Precautions?	Yes	Contact Precautions Intern OSCE with Survey 2016	Survey WashGownGlove	How were you taught?	Observed others doing on the wards	Contact Precautions Intern OSCE with Survey 2016	Survey WashGownGlove	Please describe 'Other' teaching method.	N/A
Intern OSCE 1 2016 6/27/2016 8:10 AM	yes	84	100	0	0	0	0	0	Contact Precautions Intern OSCE with Survey 2016	Survey WashGownGlove	Have you received training on how to appropriately put on and take off a gown and gloves for Enhanced Contact Precautions?	Yes	Contact Precautions Intern OSCE with Survey 2016	Survey WashGownGlove	How were you taught?	Observed others doing on the wards	Contact Precautions Intern OSCE with Survey 2016	Survey WashGownGlove	Please describe 'Other' teaching method.	N/A
Intern OSCE 1 2016 6/23/2016 10:15 AM	yes	31	100	0	0	0	0	0	Contact Precautions Intern OSCE with Survey 2016	Survey WashGownGlove	Have you received training on how to appropriately put on and take off a gown and gloves for Enhanced Contact Precautions?	Yes	Contact Precautions Intern OSCE with Survey 2016	Survey WashGownGlove	How were you taught?	Observed others doing on the wards	Contact Precautions Intern OSCE with Survey 2016	Survey WashGownGlove	Please describe 'Other' teaching method.	N/A
Intern OSCE 1 2016 6/24/2016 8:00 AM	yes	61	0	0	0	0	0	0	Contact Precautions Intern OSCE with Survey 2016	Survey WashGownGlove	Have you received training on how to appropriately put on and take off a gown and gloves for Enhanced Contact Precautions?	No	Contact Precautions Intern OSCE with Survey 2016	Survey WashGownGlove	How were you taught?	Observed others doing on the wards	Contact Precautions Intern OSCE with Survey 2016	Survey WashGownGlove	Please describe 'Other' teaching method.	N/A
Intern OSCE 1 2016 6/22/2016 8:00 AM	yes	11	100	0	0	0	0	0	Contact Precautions Intern OSCE with Survey 2016	Survey WashGownGlove	Have you received training on how to appropriately put on and take off a gown and gloves for Enhanced Contact Precautions?	Yes	Contact Precautions Intern OSCE with Survey 2016	Survey WashGownGlove	How were you taught?	Observed others doing on the wards	Contact Precautions Intern OSCE with Survey 2016	Survey WashGownGlove	Please describe 'Other' teaching method.	N/A
Intern OSCE 1 2016 6/27/2016 8:10 AM	yes	76	0	0	0	0	0	0	Contact Precautions Intern OSCE with Survey 2016	Survey WashGownGlove	Have you received training on how to appropriately put on and take off a gown and gloves for Enhanced Contact Precautions?	No	Contact Precautions Intern OSCE with Survey 2016	Survey WashGownGlove	How were you taught?	Observed others doing on the wards	Contact Precautions Intern OSCE with Survey 2016	Survey WashGownGlove	Please describe 'Other' teaching method.	N/A
Intern OSCE 1 2016 6/24/2016 8:00 AM	yes	53	0	0	0	0	0	0	Contact Precautions Intern OSCE with Survey 2016	Survey WashGownGlove	Have you received training on how to appropriately put on and take off a gown and gloves for Enhanced Contact Precautions?	No	Contact Precautions Intern OSCE with Survey 2016	Survey WashGownGlove	How were you taught?	Observed others doing on the wards	Contact Precautions Intern OSCE with Survey 2016	Survey WashGownGlove	Please describe 'Other' teaching method.	N/A
Intern OSCE 1 2016 6/28/2016 8:10 AM	yes	100	0	0	0	0	0	0	Contact Precautions Intern OSCE with Survey 2016	Survey WashGownGlove	Have you received training on how to appropriately put on and take off a gown and gloves for Enhanced Contact Precautions?	No	Contact Precautions Intern OSCE with Survey 2016	Survey WashGownGlove	How were you taught?	Observed others doing on the wards	Contact Precautions Intern OSCE with Survey 2016	Survey WashGownGlove	Please describe 'Other' teaching method.	N/A
Intern OSCE 1 2016 6/28/2016 8:10 AM	yes	110	0	0	0	0	0	0	Contact Precautions Intern OSCE with Survey 2016	Survey WashGownGlove	Have you received training on how to appropriately put on and take off a gown and gloves for Enhanced Contact Precautions?	No	Contact Precautions Intern OSCE with Survey 2016	Survey WashGownGlove	How were you taught?	Observed others doing on the wards	Contact Precautions Intern OSCE with Survey 2016	Survey WashGownGlove	Please describe 'Other' teaching method.	N/A
Intern OSCE 1 2016 6/22/2016 8:00 AM	yes	4	0	0	0	0	0	0	Contact Precautions Intern OSCE with Survey 2016	Survey WashGownGlove	Have you received training on how to appropriately put on and take off a gown and gloves for Enhanced Contact Precautions?	No	Contact Precautions Intern OSCE with Survey 2016	Survey WashGownGlove	How were you taught?	Other -- Please describe in next question	Contact Precautions Intern OSCE with Survey 2016	Survey WashGownGlove	Please describe 'Other' teaching method.	N/A
Intern OSCE 1 2016 6/28/2016 8:10 AM	yes	121	100	0	0	0	0	0	Contact Precautions Intern OSCE with Survey 2016	Survey WashGownGlove	Have you received training on how to appropriately put on and take off a gown and gloves for Enhanced Contact Precautions?	Yes	Contact Precautions Intern OSCE with Survey 2016	Survey WashGownGlove	How were you taught?	Observed others doing on the wards	Contact Precautions Intern OSCE with Survey 2016	Survey WashGownGlove	Please describe 'Other' teaching method.	N/A
Intern OSCE 1 2016 6/22/2016 8:00 AM	yes	14	100	0	0	0	0	0	Contact Precautions Intern OSCE with Survey 2016	Survey WashGownGlove	Have you received training on how to appropriately put on and take off a gown and gloves for Enhanced Contact Precautions?	Yes	Contact Precautions Intern OSCE with Survey 2016	Survey WashGownGlove	How were you taught?	Observed others doing on the wards	Contact Precautions Intern OSCE with Survey 2016	Survey WashGownGlove	Please describe 'Other' teaching method.	N/A
Intern OSCE 1 2016 6/29/2016 8:10 AM	yes	142	100	0	0	0	0	0	Contact Precautions Intern OSCE with Survey 2016	Survey WashGownGlove	Have you received training on how to appropriately put on and take off a gown and gloves for Enhanced Contact Precautions?	Yes	Contact Precautions Intern OSCE with Survey 2016	Survey WashGownGlove	How were you taught?	Observed others doing on the wards	Contact Precautions Intern OSCE with Survey 2016	Survey WashGownGlove	Please describe 'Other' teaching method.	N/A
Intern OSCE 1 2016 6/29/2016 8:10 AM	yes	140	100	0	0	0	0	0	Contact Precautions Intern OSCE with Survey 2016	Survey WashGownGlove	Have you received training on how to appropriately put on and take off a gown and gloves for Enhanced Contact Precautions?	Yes	Contact Precautions Intern OSCE with Survey 2016	Survey WashGownGlove	How were you taught?	Demonstrated one-on-one	Contact Precautions Intern OSCE with Survey 2016	Survey WashGownGlove	Please describe 'Other' teaching method.	Also marked "Formal Teaching Session."
Intern OSCE 1 2016 6/28/2016 8:10 AM	yes	101	100	0	0	0	0	0	Contact Precautions Intern OSCE with Survey 2016	Survey WashGownGlove	Have you received training on how to appropriately put on and take off a gown and gloves for Enhanced Contact Precautions?	Yes	Contact Precautions Intern OSCE with Survey 2016	Survey WashGownGlove	How were you taught?	Observed others doing on the wards	Contact Precautions Intern OSCE with Survey 2016	Survey WashGownGlove	Please describe 'Other' teaching method.	N/A
Intern OSCE 1 2016 6/28/2016 8:10 AM	yes	104	0	0	0	0	0	0	Contact Precautions Intern OSCE with Survey 2016	Survey WashGownGlove	Have you received training on how to appropriately put on and take off a gown and gloves for Enhanced Contact Precautions?	No	Contact Precautions Intern OSCE with Survey 2016	Survey WashGownGlove	How were you taught?	Observed others doing on the wards	Contact Precautions Intern OSCE with Survey 2016	Survey WashGownGlove	Please describe 'Other' teaching method.	N/A
Intern OSCE 1 2016 6/23/2016 10:15 AM	yes	28	100	0	0	0	0	0	Contact Precautions Intern OSCE with Survey 2016	Survey WashGownGlove	Have you received training on how to appropriately put on and take off a gown and gloves for Enhanced Contact Precautions?	Yes	Contact Precautions Intern OSCE with Survey 2016	Survey WashGownGlove	How were you taught?	Observed others doing on the wards	Contact Precautions Intern OSCE with Survey 2016	Survey WashGownGlove	Please describe 'Other' teaching method.	N/A
Intern OSCE 1 2016 6/29/2016 8:10 AM	yes	149	100	0	0	0	0	0	Contact Precautions Intern OSCE with Survey 2016	Survey WashGownGlove	Have you received training on how to appropriately put on and take off a gown and gloves for Enhanced Contact Precautions?	Yes	Contact Precautions Intern OSCE with Survey 2016	Survey WashGownGlove	How were you taught?	Observed others doing on the wards	Contact Precautions Intern OSCE with Survey 2016	Survey WashGownGlove	Please describe 'Other' teaching method.	N/A
Intern OSCE 1 2016 6/29/2016 8:10 AM	yes	137	100	0	0	0	0	0	Contact Precautions Intern OSCE with Survey 2016	Survey WashGownGlove	Have you received training on how to appropriately put on and take off a gown and gloves for Enhanced Contact Precautions?	Yes	Contact Precautions Intern OSCE with Survey 2016	Survey WashGownGlove	How were you taught?	Video	Contact Precautions Intern OSCE with Survey 2016	Survey WashGownGlove	Please describe 'Other' teaching method.	N/A
Intern OSCE 1 2016 6/22/2016 8:00 AM	yes	5	100	0	0	0	0	0	Contact Precautions Intern OSCE with Survey 2016	Survey WashGownGlove	Have you received training on how to appropriately put on and take off a gown and gloves for Enhanced Contact Precautions?	Yes	Contact Precautions Intern OSCE with Survey 2016	Survey WashGownGlove	How were you taught?	Observed others doing on the wards	Contact Precautions Intern OSCE with Survey 2016	Survey WashGownGlove	Please describe 'Other' teaching method.	N/a
Intern OSCE 1 2016 6/24/2016 8:00 AM	yes	45	0	0	0	0	0	0	Contact Precautions Intern OSCE with Survey 2016	Survey WashGownGlove	Have you received training on how to appropriately put on and take off a gown and gloves for Enhanced Contact Precautions?	No	Contact Precautions Intern OSCE with Survey 2016	Survey WashGownGlove	How were you taught?	Observed others doing on the wards	Contact Precautions Intern OSCE with Survey 2016	Survey WashGownGlove	Please describe 'Other' teaching method.	N/A
Intern OSCE 1 2016 6/24/2016 8:00 AM	yes	46	100	0	0	0	0	0	Contact Precautions Intern OSCE with Survey 2016	Survey WashGownGlove	Have you received training on how to appropriately put on and take off a gown and gloves for Enhanced Contact Precautions?	Yes	Contact Precautions Intern OSCE with Survey 2016	Survey WashGownGlove	How were you taught?	Other -- Please describe in next question	Contact Precautions Intern OSCE with Survey 2016	Survey WashGownGlove	Please describe 'Other' teaching method.	Demonstrated in a group setting.
Intern OSCE 1 2016 6/24/2016 8:00 AM	yes	47	100	0	0	0	0	0	Contact Precautions Intern OSCE with Survey 2016	Survey WashGownGlove	Have you received training on how to appropriately put on and take off a gown and gloves for Enhanced Contact Precautions?	Yes	Contact Precautions Intern OSCE with Survey 2016	Survey WashGownGlove	How were you taught?	Formal teaching session	Contact Precautions Intern OSCE with Survey 2016	Survey WashGownGlove	Please describe 'Other' teaching method.	N/A
Intern OSCE 1 2016 6/24/2016 8:00 AM	yes	48	100	0	0	0	0	0	Contact Precautions Intern OSCE with Survey 2016	Survey WashGownGlove	Have you received training on how to appropriately put on and take off a gown and gloves for Enhanced Contact Precautions?	Yes	Contact Precautions Intern OSCE with Survey 2016	Survey WashGownGlove	How were you taught?	Observed others doing on the wards	Contact Precautions Intern OSCE with Survey 2016	Survey WashGownGlove	Please describe 'Other' teaching method.	N/A
Intern OSCE 1 2016 6/28/2016 8:10 AM	yes	120	100	0	0	0	0	0	Contact Precautions Intern OSCE with Survey 2016	Survey WashGownGlove	Have you received training on how to appropriately put on and take off a gown and gloves for Enhanced Contact Precautions?	Yes	Contact Precautions Intern OSCE with Survey 2016	Survey WashGownGlove	How were you taught?	Observed others doing on the wards	Contact Precautions Intern OSCE with Survey 2016	Survey WashGownGlove	Please describe 'Other' teaching method.	N/A
Intern OSCE 1 2016 6/24/2016 8:00 AM	yes	49	0	0	0	0	0	0	Contact Precautions Intern OSCE with Survey 2016	Survey WashGownGlove	Have you received training on how to appropriately put on and take off a gown and gloves for Enhanced Contact Precautions?	No	Contact Precautions Intern OSCE with Survey 2016	Survey WashGownGlove	How were you taught?	Observed others doing on the wards	Contact Precautions Intern OSCE with Survey 2016	Survey WashGownGlove	Please describe 'Other' teaching method.	N/A
Intern OSCE 1 2016 6/22/2016 8:00 AM	yes	8	0	0	0	0	0	0	Contact Precautions Intern OSCE with Survey 2016	Survey WashGownGlove	Have you received training on how to appropriately put on and take off a gown and gloves for Enhanced Contact Precautions?	No	Contact Precautions Intern OSCE with Survey 2016	Survey WashGownGlove	How were you taught?	Other -- Please describe in next question	Contact Precautions Intern OSCE with Survey 2016	Survey WashGownGlove	Please describe 'Other' teaching method.	n/a
Intern OSCE 1 2016 6/22/2016 8:00 AM	yes	13	0	0	0	0	0	0	Contact Precautions Intern OSCE with Survey 2016	Survey WashGownGlove	Have you received training on how to appropriately put on and take off a gown and gloves for Enhanced Contact Precautions?	No	Contact Precautions Intern OSCE with Survey 2016	Survey WashGownGlove	How were you taught?	Other -- Please describe in next question	Contact Precautions Intern OSCE with Survey 2016	Survey WashGownGlove	Please describe 'Other' teaching method.	N/A
Intern OSCE 1 2016 6/28/2016 8:10 AM	yes	113	100	0	0	0	0	0	Contact Precautions Intern OSCE with Survey 2016	Survey WashGownGlove	Have you received training on how to appropriately put on and take off a gown and gloves for Enhanced Contact Precautions?	Yes	Contact Precautions Intern OSCE with Survey 2016	Survey WashGownGlove	How were you taught?	Observed others doing on the wards	Contact Precautions Intern OSCE with Survey 2016	Survey WashGownGlove	Please describe 'Other' teaching method.	N/A
Intern OSCE 1 2016 6/27/2016 8:10 AM	yes	68	0	0	0	0	0	0	Contact Precautions Intern OSCE with Survey 2016	Survey WashGownGlove	Have you received training on how to appropriately put on and take off a gown and gloves for Enhanced Contact Precautions?	No	Contact Precautions Intern OSCE with Survey 2016	Survey WashGownGlove	How were you taught?	Other -- Please describe in next question	Contact Precautions Intern OSCE with Survey 2016	Survey WashGownGlove	Please describe 'Other' teaching method.	Said not trained
Intern OSCE 1 2016 6/29/2016 8:10 AM	yes	147	100	0	0	0	0	0	Contact Precautions Intern OSCE with Survey 2016	Survey WashGownGlove	Have you received training on how to appropriately put on and take off a gown and gloves for Enhanced Contact Precautions?	Yes	Contact Precautions Intern OSCE with Survey 2016	Survey WashGownGlove	How were you taught?	Observed others doing on the wards	Contact Precautions Intern OSCE with Survey 2016	Survey WashGownGlove	Please describe 'Other' teaching method.	N/A
Intern OSCE 1 2016 6/24/2016 8:00 AM	yes	54	100	0	0	0	0	0	Contact Precautions Intern OSCE with Survey 2016	Survey WashGownGlove	Have you received training on how to appropriately put on and take off a gown and gloves for Enhanced Contact Precautions?	Yes	Contact Precautions Intern OSCE with Survey 2016	Survey WashGownGlove	How were you taught?	Observed others doing on the wards	Contact Precautions Intern OSCE with Survey 2016	Survey WashGownGlove	Please describe 'Other' teaching method.	N/A
Intern OSCE 1 2016 6/28/2016 8:10 AM	yes	107	100	0	0	0	0	0	Contact Precautions Intern OSCE with Survey 2016	Survey WashGownGlove	Have you received training on how to appropriately put on and take off a gown and gloves for Enhanced Contact Precautions?	Yes	Contact Precautions Intern OSCE with Survey 2016	Survey WashGownGlove	How were you taught?	Observed others doing on the wards	Contact Precautions Intern OSCE with Survey 2016	Survey WashGownGlove	Please describe 'Other' teaching method.	N/A
Intern OSCE 1 2016 6/24/2016 8:00 AM	yes	50	100	0	0	0	0	0	Contact Precautions Intern OSCE with Survey 2016	Survey WashGownGlove	Have you received training on how to appropriately put on and take off a gown and gloves for Enhanced Contact Precautions?	Yes	Contact Precautions Intern OSCE with Survey 2016	Survey WashGownGlove	How were you taught?	Observed others doing on the wards	Contact Precautions Intern OSCE with Survey 2016	Survey WashGownGlove	Please describe 'Other' teaching method.	N/A
Intern OSCE 1 2016 6/22/2016 8:00 AM	yes	16	100	0	0	0	0	0	Contact Precautions Intern OSCE with Survey 2016	Survey WashGownGlove	Have you received training on how to appropriately put on and take off a gown and gloves for Enhanced Contact Precautions?	Yes	Contact Precautions Intern OSCE with Survey 2016	Survey WashGownGlove	How were you taught?	Observed others doing on the wards	Contact Precautions Intern OSCE with Survey 2016	Survey WashGownGlove	Please describe 'Other' teaching method.	N/A
Intern OSCE 1 2016 6/23/2016 10:15 AM	yes	24	100	0	0	0	0	0	Contact Precautions Intern OSCE with Survey 2016	Survey WashGownGlove	Have you received training on how to appropriately put on and take off a gown and gloves for Enhanced Contact Precautions?	Yes	Contact Precautions Intern OSCE with Survey 2016	Survey WashGownGlove	How were you taught?	Formal teaching session	Contact Precautions Intern OSCE with Survey 2016	Survey WashGownGlove	Please describe 'Other' teaching method.	N/A
Intern OSCE 1 2016 6/23/2016 10:15 AM	yes	22	0	0	0	0	0	0	Contact Precautions Intern OSCE with Survey 2016	Survey WashGownGlove	Have you received training on how to appropriately put on and take off a gown and gloves for Enhanced Contact Precautions?	No	Contact Precautions Intern OSCE with Survey 2016	Survey WashGownGlove	How were you taught?	Other -- Please describe in next question	Contact Precautions Intern OSCE with Survey 2016	Survey WashGownGlove	Please describe 'Other' teaching method.	na
Intern OSCE 1 2016 6/29/2016 8:10 AM	yes	126	100	0	0	0	0	0	Contact Precautions Intern OSCE with Survey 2016	Survey WashGownGlove	Have you received training on how to appropriately put on and take off a gown and gloves for Enhanced Contact Precautions?	Yes	Contact Precautions Intern OSCE with Survey 2016	Survey WashGownGlove	How were you taught?	Observed others doing on the wards	Contact Precautions Intern OSCE with Survey 2016	Survey WashGownGlove	Please describe 'Other' teaching method.	N/A
Intern OSCE 1 2016 6/23/2016 10:15 AM	yes	26	100	0	0	0	0	0	Contact Precautions Intern OSCE with Survey 2016	Survey WashGownGlove	Have you received training on how to appropriately put on and take off a gown and gloves for Enhanced Contact Precautions?	Yes	Contact Precautions Intern OSCE with Survey 2016	Survey WashGownGlove	How were you taught?	Observed others doing on the wards	Contact Precautions Intern OSCE with Survey 2016	Survey WashGownGlove	Please describe 'Other' teaching method.	N/A
Intern OSCE 1 2016 6/22/2016 8:00 AM	yes	6	100	0	0	0	0	0	Contact Precautions Intern OSCE with Survey 2016	Survey WashGownGlove	Have you received training on how to appropriately put on and take off a gown and gloves for Enhanced Contact Precautions?	Yes	Contact Precautions Intern OSCE with Survey 2016	Survey WashGownGlove	How were you taught?	Video	Contact Precautions Intern OSCE with Survey 2016	Survey WashGownGlove	Please describe 'Other' teaching method.	N/A
Intern OSCE 1 2016 6/28/2016 8:10 AM	yes	102	0	0	0	0	0	0	Contact Precautions Intern OSCE with Survey 2016	Survey WashGownGlove	Have you received training on how to appropriately put on and take off a gown and gloves for Enhanced Contact Precautions?	No	Contact Precautions Intern OSCE with Survey 2016	Survey WashGownGlove	How were you taught?	Observed others doing on the wards	Contact Precautions Intern OSCE with Survey 2016	Survey WashGownGlove	Please describe 'Other' teaching method.	N/A
Intern OSCE 1 2016 6/28/2016 8:10 AM	yes	109	100	0	0	0	0	0	Contact Precautions Intern OSCE with Survey 2016	Survey WashGownGlove	Have you received training on how to appropriately put on and take off a gown and gloves for Enhanced Contact Precautions?	Yes	Contact Precautions Intern OSCE with Survey 2016	Survey WashGownGlove	How were you taught?	Observed others doing on the wards	Contact Precautions Intern OSCE with Survey 2016	Survey WashGownGlove	Please describe 'Other' teaching method.	N/A
Intern OSCE 1 2016 6/27/2016 8:10 AM	yes	75	0	0	0	0	0	0	Contact Precautions Intern OSCE with Survey 2016	Survey WashGownGlove	Have you received training on how to appropriately put on and take off a gown and gloves for Enhanced Contact Precautions?	No	Contact Precautions Intern OSCE with Survey 2016	Survey WashGownGlove	How were you taught?	Other -- Please describe in next question	Contact Precautions Intern OSCE with Survey 2016	Survey WashGownGlove	Please describe 'Other' teaching method.	N/A
Intern OSCE 1 2016 6/27/2016 8:10 AM	yes	69	0	0	0	0	0	0	Contact Precautions Intern OSCE with Survey 2016	Survey WashGownGlove	Have you received training on how to appropriately put on and take off a gown and gloves for Enhanced Contact Precautions?	No	Contact Precautions Intern OSCE with Survey 2016	Survey WashGownGlove	How were you taught?	Observed others doing on the wards	Contact Precautions Intern OSCE with Survey 2016	Survey WashGownGlove	Please describe 'Other' teaching method.	N/A
Intern OSCE 1 2016 6/29/2016 8:10 AM	yes	136	100	0	0	0	0	0	Contact Precautions Intern OSCE with Survey 2016	Survey WashGownGlove	Have you received training on how to appropriately put on and take off a gown and gloves for Enhanced Contact Precautions?	Yes	Contact Precautions Intern OSCE with Survey 2016	Survey WashGownGlove	How were you taught?	Formal teaching session	Contact Precautions Intern OSCE with Survey 2016	Survey WashGownGlove	Please describe 'Other' teaching method.	N/A
