# Supplementary material for: Application of an objective structured clinical examination to evaluate and monitor interns’ proficiency in hand hygiene and personal protective equipment use in the United States
Source: J Educ Eval Health Prof. 2019 Oct 15;16:31. doi: 10.3352/jeehp.2019.16.31 (PMC6819956; doi:10.3352/jeehp.2019.16.31)
Supplement: Supplementary file 3 [file jeehp-16-31-dataset3.xlsx]

## Sheet: Sheet1
Session	Learner ID #	Contact Precautions I2 POST ENCOUNTER Q1(%) Have you received training on how to appropriately put on and take off a gown and gloves for Enhanced Contact Precautions?	Contact Precautions I2 POST ENCOUNTER Q2(%) If you answered yes to the question above, what was the training?	Contact Precautions I2 POST ENCOUNTER Q3(%) Was this exam station a realistic scenario?	Contact Precautions I2 POST ENCOUNTER Q1 Have you received training on how to appropriately put on and take off a gown and gloves for Enhanced Contact Precautions?	Contact Precautions I2 POST ENCOUNTER Q2 If you answered yes to the question above, what was the training?	Contact Precautions I2 POST ENCOUNTER Q3 Was this exam station a realistic scenario?	Case Name	Category	Question	Contact Precautions I2 POST ENCOUNTER Q1 Have you received training on how to appropriately put on and take off a gown and gloves for Enhanced Contact Precautions?	Case Name	Category	Question	Contact Precautions I2 POST ENCOUNTER Q2 If you answered yes to the question above, what was the training?	Case Name	Category	Question	Contact Precautions I2 POST ENCOUNTER Q3 Was this exam station a realistic scenario?
Intern OSCE 2 2016 2/26/2016 12:30 PM	1	100	0	0	0	0	0	Contact Precautions I2	POST ENCOUNTER	Have you received training on how to appropriately put on and take off a gown and gloves for Enhanced Contact Precautions?	Yes	Contact Precautions I2	POST ENCOUNTER	If you answered yes to the question above, what was the training?	Shands online orientation	Contact Precautions I2	POST ENCOUNTER	Was this exam station a realistic scenario?	yes
Intern OSCE 2 2016 2/26/2016 12:30 PM	2	100	0	0	0	0	0	Contact Precautions I2	POST ENCOUNTER	Have you received training on how to appropriately put on and take off a gown and gloves for Enhanced Contact Precautions?	Yes	Contact Precautions I2	POST ENCOUNTER	If you answered yes to the question above, what was the training?	I worked with ID during my fourth year of medical school and received unofficial training/teaching from the director of infection control.	Contact Precautions I2	POST ENCOUNTER	Was this exam station a realistic scenario?	Yes, except, there are not typically trash cans outside of patient rooms. Also, the patient is often a lot closer to the sink in the hospital than he was here.
Intern OSCE 2 2016 2/26/2016 12:30 PM	3	0	0	0	0	0	0	Contact Precautions I2	POST ENCOUNTER	Have you received training on how to appropriately put on and take off a gown and gloves for Enhanced Contact Precautions?	No	Contact Precautions I2	POST ENCOUNTER	If you answered yes to the question above, what was the training?	I do not believe that I have had this training	Contact Precautions I2	POST ENCOUNTER	Was this exam station a realistic scenario?	There wasn't any thing to clean stethoscope equipment with. IT was helpful to have the sign at the door.
Intern OSCE 2 2016 2/26/2016 12:30 PM	4	100	0	0	0	0	0	Contact Precautions I2	POST ENCOUNTER	Have you received training on how to appropriately put on and take off a gown and gloves for Enhanced Contact Precautions?	Yes	Contact Precautions I2	POST ENCOUNTER	If you answered yes to the question above, what was the training?	i was taught by the infectious disease control on the wards to put on and take off gowns as well as washing my hands with soap and water before leaving each room.	Contact Precautions I2	POST ENCOUNTER	Was this exam station a realistic scenario?	yes
Intern OSCE 2 2016 2/26/2016 12:30 PM	5	0	0	0	0	0	0	Contact Precautions I2	POST ENCOUNTER	Have you received training on how to appropriately put on and take off a gown and gloves for Enhanced Contact Precautions?	No	Contact Precautions I2	POST ENCOUNTER	If you answered yes to the question above, what was the training?	I have not received formal training but I do this on a daily basis so I have unofficially learned how to do this many times.	Contact Precautions I2	POST ENCOUNTER	Was this exam station a realistic scenario?	Yes, daily I have to go into rooms with patients who have enhanced contact precautions. It is very realistic that there is a sink. It is probably set up even nicer than in real life with a garbage can next to the sink and then another right by the door so that you never actually have to touch anything.
Intern OSCE 2 2016 2/26/2016 12:30 PM	6	100	0	0	0	0	0	Contact Precautions I2	POST ENCOUNTER	Have you received training on how to appropriately put on and take off a gown and gloves for Enhanced Contact Precautions?	Yes	Contact Precautions I2	POST ENCOUNTER	If you answered yes to the question above, what was the training?	They instructed us at our morning report on what to do and how to do it.	Contact Precautions I2	POST ENCOUNTER	Was this exam station a realistic scenario?	Not at all.
Intern OSCE 2 2016 2/26/2016 12:30 PM	7	100	0	0	0	0	0	Contact Precautions I2	POST ENCOUNTER	Have you received training on how to appropriately put on and take off a gown and gloves for Enhanced Contact Precautions?	Yes	Contact Precautions I2	POST ENCOUNTER	If you answered yes to the question above, what was the training?	removing white coat, jackets prior. sanitize or wash hands before putting in the contact precaution gown. Tie the gown in the back, then put on gloves.	Contact Precautions I2	POST ENCOUNTER	Was this exam station a realistic scenario?	yes
Intern OSCE 2 2016 2/26/2016 12:30 PM	8	0	0	0	0	0	0	Contact Precautions I2	POST ENCOUNTER	Have you received training on how to appropriately put on and take off a gown and gloves for Enhanced Contact Precautions?	No	Contact Precautions I2	POST ENCOUNTER	If you answered yes to the question above, what was the training?	NA	Contact Precautions I2	POST ENCOUNTER	Was this exam station a realistic scenario?	yes
Intern OSCE 2 2016 2/26/2016 12:30 PM	9	100	0	0	0	0	0	Contact Precautions I2	POST ENCOUNTER	Have you received training on how to appropriately put on and take off a gown and gloves for Enhanced Contact Precautions?	Yes	Contact Precautions I2	POST ENCOUNTER	If you answered yes to the question above, what was the training?	Instructions form attending's and nursing.	Contact Precautions I2	POST ENCOUNTER	Was this exam station a realistic scenario?	Unsure, gowns and gloves are typically by the door. The instructions were unclear in the room as to whether the patient on the bed was part of the scenario. I was unsure as to whether I was allowed to deposit the gown and gloves in the proper receptacle by the door since it was behind the x on the floor.
Intern OSCE 2 2016 2/26/2016 12:30 PM	10	0	0	0	0	0	0	Contact Precautions I2	POST ENCOUNTER	Have you received training on how to appropriately put on and take off a gown and gloves for Enhanced Contact Precautions?	No	Contact Precautions I2	POST ENCOUNTER	If you answered yes to the question above, what was the training?		Contact Precautions I2	POST ENCOUNTER	Was this exam station a realistic scenario?	yes
Intern OSCE 2 2016 2/26/2016 12:30 PM	11	0	0	0	0	0	0	Contact Precautions I2	POST ENCOUNTER	Have you received training on how to appropriately put on and take off a gown and gloves for Enhanced Contact Precautions?	No	Contact Precautions I2	POST ENCOUNTER	If you answered yes to the question above, what was the training?	No formal training for enhanced contact percautions, only instructions stated on the contact signs.	Contact Precautions I2	POST ENCOUNTER	Was this exam station a realistic scenario?	Yes. I have personally seen this same scenario multiple times during rotations on the wards, where gloves and gowning are required and proper hand washing afterwards should be completed.
Intern OSCE 2 2016 2/26/2016 12:30 PM	12	0	0	0	0	0	0	Contact Precautions I2	POST ENCOUNTER	Have you received training on how to appropriately put on and take off a gown and gloves for Enhanced Contact Precautions?	No	Contact Precautions I2	POST ENCOUNTER	If you answered yes to the question above, what was the training?		Contact Precautions I2	POST ENCOUNTER	Was this exam station a realistic scenario?	Yes
Intern OSCE 2 2016 2/26/2016 12:30 PM	13	0	0	0	0	0	0	Contact Precautions I2	POST ENCOUNTER	Have you received training on how to appropriately put on and take off a gown and gloves for Enhanced Contact Precautions?	No	Contact Precautions I2	POST ENCOUNTER	If you answered yes to the question above, what was the training?		Contact Precautions I2	POST ENCOUNTER	Was this exam station a realistic scenario?	Yes it was realistic. Sometimes the hand sanitizer is out. Sometimes, when I come to the patients room several days in a room, that particular hand sanitizer canister will be out for 3-4 days consecutively. I think it would be reasonable to give training on how to properly dawn and remove contact precautions.
Intern OSCE 2 2016 2/26/2016 12:30 PM	14	100	0	0	0	0	0	Contact Precautions I2	POST ENCOUNTER	Have you received training on how to appropriately put on and take off a gown and gloves for Enhanced Contact Precautions?	Yes	Contact Precautions I2	POST ENCOUNTER	If you answered yes to the question above, what was the training?	Informally from nurses here, but formally trained at my home institution	Contact Precautions I2	POST ENCOUNTER	Was this exam station a realistic scenario?	Not really, because how are we supposed to get paper consents in and out of a patient's room on enhanced contact precautions. The paper will travel from the patient's room, to the paper chart at the nursing station which is definitely a possible vector for transmission. Electronic consents like at the VA are more likely to allow one to consent in the room and then wipe down the electronic pad wit…
Intern OSCE 2 2016 2/26/2016 12:30 PM	15	100	0	0	0	0	0	Contact Precautions I2	POST ENCOUNTER	Have you received training on how to appropriately put on and take off a gown and gloves for Enhanced Contact Precautions?	Yes	Contact Precautions I2	POST ENCOUNTER	If you answered yes to the question above, what was the training?	email with detailed instruction including pictures	Contact Precautions I2	POST ENCOUNTER	Was this exam station a realistic scenario?	yes.
Intern OSCE 2 2016 2/26/2016 12:30 PM	16	0	0	0	0	0	0	Contact Precautions I2	POST ENCOUNTER	Have you received training on how to appropriately put on and take off a gown and gloves for Enhanced Contact Precautions?	No	Contact Precautions I2	POST ENCOUNTER	If you answered yes to the question above, what was the training?		Contact Precautions I2	POST ENCOUNTER	Was this exam station a realistic scenario?	Yes
Intern OSCE 2 2016 2/26/2016 12:30 PM	17	0	0	0	0	0	0	Contact Precautions I2	POST ENCOUNTER	Have you received training on how to appropriately put on and take off a gown and gloves for Enhanced Contact Precautions?	No	Contact Precautions I2	POST ENCOUNTER	If you answered yes to the question above, what was the training?	NO	Contact Precautions I2	POST ENCOUNTER	Was this exam station a realistic scenario?	it was a little unclear what the task was, I was unaware the portion outside the room was a part of this module
Intern OSCE 2 2016 2/26/2016 12:30 PM	18	100	0	0	0	0	0	Contact Precautions I2	POST ENCOUNTER	Have you received training on how to appropriately put on and take off a gown and gloves for Enhanced Contact Precautions?	Yes	Contact Precautions I2	POST ENCOUNTER	If you answered yes to the question above, what was the training?	ER, med school, orientation	Contact Precautions I2	POST ENCOUNTER	Was this exam station a realistic scenario?	Yes
Intern OSCE 2 2016 2/26/2016 12:30 PM	19	100	0	0	0	0	0	Contact Precautions I2	POST ENCOUNTER	Have you received training on how to appropriately put on and take off a gown and gloves for Enhanced Contact Precautions?	Yes	Contact Precautions I2	POST ENCOUNTER	If you answered yes to the question above, what was the training?	Online modules.	Contact Precautions I2	POST ENCOUNTER	Was this exam station a realistic scenario?	Sure
Intern OSCE 2 2016 2/26/2016 12:30 PM	20	0	0	0	0	0	0	Contact Precautions I2	POST ENCOUNTER	Have you received training on how to appropriately put on and take off a gown and gloves for Enhanced Contact Precautions?	No	Contact Precautions I2	POST ENCOUNTER	If you answered yes to the question above, what was the training?	I did not receive official training. I was just told that we had to gown and glove as well as wash hands with soap and water afterwards.	Contact Precautions I2	POST ENCOUNTER	Was this exam station a realistic scenario?	Yes, it happens all the time
Intern OSCE 2 2016 3/2/2016 12:00 PM	21	0	0	0	0	0	0	Contact Precautions I2	POST ENCOUNTER	Have you received training on how to appropriately put on and take off a gown and gloves for Enhanced Contact Precautions?	No	Contact Precautions I2	POST ENCOUNTER	If you answered yes to the question above, what was the training?		Contact Precautions I2	POST ENCOUNTER	Was this exam station a realistic scenario?	Yes. We see several patient's in the hospital setting that are in contact precautions (however most in general contact not enhanced contact). In this scenario the gloves/gowns are more readily available then they sometimes are in the hospital and there is easy access to a sink (which is not always the case in the hospital, especially in the ED).
Intern OSCE 2 2016 3/2/2016 12:00 PM	22	0	0	0	0	0	0	Contact Precautions I2	POST ENCOUNTER	Have you received training on how to appropriately put on and take off a gown and gloves for Enhanced Contact Precautions?	No	Contact Precautions I2	POST ENCOUNTER	If you answered yes to the question above, what was the training?	N/A, have not received specific instruction. Though I have seen many signs saying to tie gowns in the back. and to wash hands after C diff rooms instead of using alcohol.	Contact Precautions I2	POST ENCOUNTER	Was this exam station a realistic scenario?	Yes; although I felt that I had more time here than I usually wound on rounds, with 5+ people sharing a tiny sink and trying to wrap it up and move on.
Intern OSCE 2 2016 3/2/2016 12:00 PM	23	100	0	0	0	0	0	Contact Precautions I2	POST ENCOUNTER	Have you received training on how to appropriately put on and take off a gown and gloves for Enhanced Contact Precautions?	Yes	Contact Precautions I2	POST ENCOUNTER	If you answered yes to the question above, what was the training?	Attending instructed me.	Contact Precautions I2	POST ENCOUNTER	Was this exam station a realistic scenario?	Fairly, typically there's more equipment in the room, or the rooms are much smaller.
Intern OSCE 2 2016 3/2/2016 12:00 PM	24	0	0	0	0	0	0	Contact Precautions I2	POST ENCOUNTER	Have you received training on how to appropriately put on and take off a gown and gloves for Enhanced Contact Precautions?	No	Contact Precautions I2	POST ENCOUNTER	If you answered yes to the question above, what was the training?		Contact Precautions I2	POST ENCOUNTER	Was this exam station a realistic scenario?	Yes (other than the door being extremely difficult to open leaving me trapped unprotected in a closed room with a sick patient)
Intern OSCE 2 2016 3/2/2016 12:00 PM	25	0	0	0	0	0	0	Contact Precautions I2	POST ENCOUNTER	Have you received training on how to appropriately put on and take off a gown and gloves for Enhanced Contact Precautions?	No	Contact Precautions I2	POST ENCOUNTER	If you answered yes to the question above, what was the training?	we had training during residency orientation on sterile gowning and gloving. But not specifically on enhanced precautions.	Contact Precautions I2	POST ENCOUNTER	Was this exam station a realistic scenario?	Yes.
Intern OSCE 2 2016 3/2/2016 12:00 PM	26
Intern OSCE 2 2016 3/2/2016 12:00 PM	27	100	0	0	0	0	0	Contact Precautions I2	POST ENCOUNTER	Have you received training on how to appropriately put on and take off a gown and gloves for Enhanced Contact Precautions?	Yes	Contact Precautions I2	POST ENCOUNTER	If you answered yes to the question above, what was the training?	Remove the gloves with the gown, ball up so the outside of the gown is in the center of the ball. Wash hands with soap and water since it's an enhanced contact precautions room.	Contact Precautions I2	POST ENCOUNTER	Was this exam station a realistic scenario?	It's an ideal scenario. Gowns are not always right at the room or nearby. On rounds it takes awhile for the entire team to gown up and leave the room and not everyone tends to wash their hands with soap and water due to limited number of sinks and time.
Intern OSCE 2 2016 3/2/2016 12:00 PM	28	0	0	0	0	0	0	Contact Precautions I2	POST ENCOUNTER	Have you received training on how to appropriately put on and take off a gown and gloves for Enhanced Contact Precautions?	No	Contact Precautions I2	POST ENCOUNTER	If you answered yes to the question above, what was the training?		Contact Precautions I2	POST ENCOUNTER	Was this exam station a realistic scenario?	yes
Intern OSCE 2 2016 3/2/2016 12:00 PM	29	100	0	0	0	0	0	Contact Precautions I2	POST ENCOUNTER	Have you received training on how to appropriately put on and take off a gown and gloves for Enhanced Contact Precautions?	Yes	Contact Precautions I2	POST ENCOUNTER	If you answered yes to the question above, what was the training?	brief instruction by nursing unit manager while on unit 10-5.	Contact Precautions I2	POST ENCOUNTER	Was this exam station a realistic scenario?	sure
Intern OSCE 2 2016 3/2/2016 12:00 PM	30	100	0	0	0	0	0	Contact Precautions I2	POST ENCOUNTER	Have you received training on how to appropriately put on and take off a gown and gloves for Enhanced Contact Precautions?	Yes	Contact Precautions I2	POST ENCOUNTER	If you answered yes to the question above, what was the training?	training was by physicians during rounds. They asked us to properly tie the yellow gowns and put on gloves.	Contact Precautions I2	POST ENCOUNTER	Was this exam station a realistic scenario?	no. I was confused about what to do when I walked in the room
Intern OSCE 2 2016 3/2/2016 12:00 PM	31	0	0	0	0	0	0	Contact Precautions I2	POST ENCOUNTER	Have you received training on how to appropriately put on and take off a gown and gloves for Enhanced Contact Precautions?	No	Contact Precautions I2	POST ENCOUNTER	If you answered yes to the question above, what was the training?		Contact Precautions I2	POST ENCOUNTER	Was this exam station a realistic scenario?	yes
Intern OSCE 2 2016 3/2/2016 12:00 PM	32	0	0	0	0	0	0	Contact Precautions I2	POST ENCOUNTER	Have you received training on how to appropriately put on and take off a gown and gloves for Enhanced Contact Precautions?	No	Contact Precautions I2	POST ENCOUNTER	If you answered yes to the question above, what was the training?		Contact Precautions I2	POST ENCOUNTER	Was this exam station a realistic scenario?	somewhat, in real life the hand sanitizer is next to the door. So it is less intuitive to sanitize your hands before putting on the gown and gloves since you have to walk over to another place in the hall to get the gown and gloves, then walk back to the room
Intern OSCE 2 2016 3/2/2016 12:00 PM	33	100	0	0	0	0	0	Contact Precautions I2	POST ENCOUNTER	Have you received training on how to appropriately put on and take off a gown and gloves for Enhanced Contact Precautions?	Yes	Contact Precautions I2	POST ENCOUNTER	If you answered yes to the question above, what was the training?	I think we did an online module	Contact Precautions I2	POST ENCOUNTER	Was this exam station a realistic scenario?	yes
Intern OSCE 2 2016 3/2/2016 12:00 PM	34	0	0	0	0	0	0	Contact Precautions I2	POST ENCOUNTER	Have you received training on how to appropriately put on and take off a gown and gloves for Enhanced Contact Precautions?	No	Contact Precautions I2	POST ENCOUNTER	If you answered yes to the question above, what was the training?	none	Contact Precautions I2	POST ENCOUNTER	Was this exam station a realistic scenario?	yes
Intern OSCE 2 2016 3/2/2016 12:00 PM	35	0	0	0	0	0	0	Contact Precautions I2	POST ENCOUNTER	Have you received training on how to appropriately put on and take off a gown and gloves for Enhanced Contact Precautions?	No	Contact Precautions I2	POST ENCOUNTER	If you answered yes to the question above, what was the training?	n/a	Contact Precautions I2	POST ENCOUNTER	Was this exam station a realistic scenario?	yes
Intern OSCE 2 2016 3/2/2016 12:00 PM	36	0	0	0	0	0	0	Contact Precautions I2	POST ENCOUNTER	Have you received training on how to appropriately put on and take off a gown and gloves for Enhanced Contact Precautions?	No	Contact Precautions I2	POST ENCOUNTER	If you answered yes to the question above, what was the training?		Contact Precautions I2	POST ENCOUNTER	Was this exam station a realistic scenario?	no, because normally the gown and gloves are on the wall and it takes more of an effort to see the gowns because the signs are not necessarily on the door. It would be better to enter the gowning area without knowing you were putting on a gown and gloves and just tell them the patient is in the room as this is real life, this would make the examinee determine if the precautions were there or not.…
Intern OSCE 2 2016 3/2/2016 12:00 PM	37	100	0	0	0	0	0	Contact Precautions I2	POST ENCOUNTER	Have you received training on how to appropriately put on and take off a gown and gloves for Enhanced Contact Precautions?	Yes	Contact Precautions I2	POST ENCOUNTER	If you answered yes to the question above, what was the training?	For enhanced contact precautions, one must wash their hands with soap and water before leaving the room. Hand sanitizer is not sufficient. Cleaning equipment bleach-based.	Contact Precautions I2	POST ENCOUNTER	Was this exam station a realistic scenario?	Yes.
Intern OSCE 2 2016 3/3/2016 1:00 PM	38
Intern OSCE 2 2016 3/3/2016 1:00 PM	39	0	0	0	0	0	0	Contact Precautions I2	POST ENCOUNTER	Have you received training on how to appropriately put on and take off a gown and gloves for Enhanced Contact Precautions?	No	Contact Precautions I2	POST ENCOUNTER	If you answered yes to the question above, what was the training?		Contact Precautions I2	POST ENCOUNTER	Was this exam station a realistic scenario?	Yes
Intern OSCE 2 2016 3/3/2016 1:00 PM	40
Intern OSCE 2 2016 3/3/2016 1:00 PM	41	0	0	0	0	0	0	Contact Precautions I2	POST ENCOUNTER	Have you received training on how to appropriately put on and take off a gown and gloves for Enhanced Contact Precautions?	No	Contact Precautions I2	POST ENCOUNTER	If you answered yes to the question above, what was the training?	I didn't receive any training other than hearing staff members at some point in my training say "don't let it touch the floor" and "clean your hands before putting on a gown". Does this count?	Contact Precautions I2	POST ENCOUNTER	Was this exam station a realistic scenario?	Yes. You should probably make people take off their coats and what not as well.
Intern OSCE 2 2016 3/3/2016 1:00 PM	42	100	0	0	0	0	0	Contact Precautions I2	POST ENCOUNTER	Have you received training on how to appropriately put on and take off a gown and gloves for Enhanced Contact Precautions?	Yes	Contact Precautions I2	POST ENCOUNTER	If you answered yes to the question above, what was the training?	Instruction from nursing as well as posted literature on the floor hallways. I believe there may have been online training as well.	Contact Precautions I2	POST ENCOUNTER	Was this exam station a realistic scenario?	Yes
Intern OSCE 2 2016 3/3/2016 1:00 PM	43	0	0	0	0	0	0	Contact Precautions I2	POST ENCOUNTER	Have you received training on how to appropriately put on and take off a gown and gloves for Enhanced Contact Precautions?	No	Contact Precautions I2	POST ENCOUNTER	If you answered yes to the question above, what was the training?	I don't know what "enhanced" means. I know that contact precautions for c diff requires washing hands with soap and water rather than alcohol based sanitizer.	Contact Precautions I2	POST ENCOUNTER	Was this exam station a realistic scenario?	Yes.
Intern OSCE 2 2016 3/3/2016 1:00 PM	44	0	0	0	0	0	0	Contact Precautions I2	POST ENCOUNTER	Have you received training on how to appropriately put on and take off a gown and gloves for Enhanced Contact Precautions?	No	Contact Precautions I2	POST ENCOUNTER	If you answered yes to the question above, what was the training?	n/a	Contact Precautions I2	POST ENCOUNTER	Was this exam station a realistic scenario?	sure
Intern OSCE 2 2016 3/3/2016 1:00 PM	45	100	0	0	0	0	0	Contact Precautions I2	POST ENCOUNTER	Have you received training on how to appropriately put on and take off a gown and gloves for Enhanced Contact Precautions?	Yes	Contact Precautions I2	POST ENCOUNTER	If you answered yes to the question above, what was the training?	Enhanced contact precautions session in the hospital.	Contact Precautions I2	POST ENCOUNTER	Was this exam station a realistic scenario?	Not really; usually people forget to perform enhanced contact precautions after being in the room for some time, talking and taking care of the patient. This scenario is very straight forward and does not really replicate what happens in the hospital. I see many people leave rooms under contact precautions not washing their hands and usually is not because they do not know, but because they forge…
Intern OSCE 2 2016 3/3/2016 1:00 PM	46	100	0	0	0	0	0	Contact Precautions I2	POST ENCOUNTER	Have you received training on how to appropriately put on and take off a gown and gloves for Enhanced Contact Precautions?	Yes	Contact Precautions I2	POST ENCOUNTER	If you answered yes to the question above, what was the training?	Sorta - I don't remember when, but its been gone over	Contact Precautions I2	POST ENCOUNTER	Was this exam station a realistic scenario?	Putting on a gown and glove with enhanced contact is a common occurrence in the hospital, yes.
Intern OSCE 2 2016 3/3/2016 1:00 PM	47	0	0	0	0	0	0	Contact Precautions I2	POST ENCOUNTER	Have you received training on how to appropriately put on and take off a gown and gloves for Enhanced Contact Precautions?	No	Contact Precautions I2	POST ENCOUNTER	If you answered yes to the question above, what was the training?	Not that I remember at least.	Contact Precautions I2	POST ENCOUNTER	Was this exam station a realistic scenario?	Yes, we have many patients with enhanced precautions and I feel people often forget the rule about washing hands instead of sanitizer.
Intern OSCE 2 2016 3/3/2016 1:00 PM	48	0	0	0	0	0	0	Contact Precautions I2	POST ENCOUNTER	Have you received training on how to appropriately put on and take off a gown and gloves for Enhanced Contact Precautions?	No	Contact Precautions I2	POST ENCOUNTER	If you answered yes to the question above, what was the training?	I've been informally taught, but never had any tell me exactly how to put on gown and gloves for enhanced precautions.	Contact Precautions I2	POST ENCOUNTER	Was this exam station a realistic scenario?	Extremely realistic. I deal with enhanced contact precaution patients everyday.
Intern OSCE 2 2016 3/3/2016 1:00 PM	49	100	0	0	0	0	0	Contact Precautions I2	POST ENCOUNTER	Have you received training on how to appropriately put on and take off a gown and gloves for Enhanced Contact Precautions?	Yes	Contact Precautions I2	POST ENCOUNTER	If you answered yes to the question above, what was the training?	I don't remember specifically, but we were directed on it.	Contact Precautions I2	POST ENCOUNTER	Was this exam station a realistic scenario?	Somewhat. The hand sanitizer is usually positioned at the door right before you leave the room and right outside the door to ensure cleanliness, however in this situation it was difficult to locate.
Intern OSCE 2 2016 3/3/2016 1:00 PM	50	100	0	0	0	0	0	Contact Precautions I2	POST ENCOUNTER	Have you received training on how to appropriately put on and take off a gown and gloves for Enhanced Contact Precautions?	Yes	Contact Precautions I2	POST ENCOUNTER	If you answered yes to the question above, what was the training?	I took on online blood borne pathogens course which went over common precautions. This was not a practical, in-person training.	Contact Precautions I2	POST ENCOUNTER	Was this exam station a realistic scenario?	Yes, I see many patients with c-dificile and are on these precautions
Intern OSCE 2 2016 3/3/2016 1:00 PM	51	0	0	0	0	0	0	Contact Precautions I2	POST ENCOUNTER	Have you received training on how to appropriately put on and take off a gown and gloves for Enhanced Contact Precautions?	No	Contact Precautions I2	POST ENCOUNTER	If you answered yes to the question above, what was the training?	N/A	Contact Precautions I2	POST ENCOUNTER	Was this exam station a realistic scenario?	Yes
Intern OSCE 2 2016 3/3/2016 1:00 PM	52	100	0	0	0	0	0	Contact Precautions I2	POST ENCOUNTER	Have you received training on how to appropriately put on and take off a gown and gloves for Enhanced Contact Precautions?	Yes	Contact Precautions I2	POST ENCOUNTER	If you answered yes to the question above, what was the training?	Video on enhanced contact precautions as part of training prior to intern year	Contact Precautions I2	POST ENCOUNTER	Was this exam station a realistic scenario?	Yes
Intern OSCE 2 2016 3/3/2016 1:00 PM	53	0	0	0	0	0	0	Contact Precautions I2	POST ENCOUNTER	Have you received training on how to appropriately put on and take off a gown and gloves for Enhanced Contact Precautions?	No	Contact Precautions I2	POST ENCOUNTER	If you answered yes to the question above, what was the training?	Not in person to my recollection.	Contact Precautions I2	POST ENCOUNTER	Was this exam station a realistic scenario?	Yes
Intern OSCE 2 2016 3/3/2016 1:00 PM	54	0	0	0	0	0	0	Contact Precautions I2	POST ENCOUNTER	Have you received training on how to appropriately put on and take off a gown and gloves for Enhanced Contact Precautions?	No	Contact Precautions I2	POST ENCOUNTER	If you answered yes to the question above, what was the training?	N/A	Contact Precautions I2	POST ENCOUNTER	Was this exam station a realistic scenario?	yes
Intern OSCE 2 2016 3/3/2016 1:00 PM	55	100	0	0	0	0	0	Contact Precautions I2	POST ENCOUNTER	Have you received training on how to appropriately put on and take off a gown and gloves for Enhanced Contact Precautions?	Yes	Contact Precautions I2	POST ENCOUNTER	If you answered yes to the question above, what was the training?	intern year orientation with video and demonstration	Contact Precautions I2	POST ENCOUNTER	Was this exam station a realistic scenario?	yes
Intern OSCE 2 2016 3/14/2016 1:00 PM	56	0	0	0	0	0	0	Contact Precautions I2	POST ENCOUNTER	Have you received training on how to appropriately put on and take off a gown and gloves for Enhanced Contact Precautions?	No	Contact Precautions I2	POST ENCOUNTER	If you answered yes to the question above, what was the training?		Contact Precautions I2	POST ENCOUNTER	Was this exam station a realistic scenario?	Yes, except there was no patient to see in the room.
Intern OSCE 2 2016 3/14/2016 1:00 PM	57	0	0	0	0	0	0	Contact Precautions I2	POST ENCOUNTER	Have you received training on how to appropriately put on and take off a gown and gloves for Enhanced Contact Precautions?	No	Contact Precautions I2	POST ENCOUNTER	If you answered yes to the question above, what was the training?	N/A. I learned on the job by watching seniors.	Contact Precautions I2	POST ENCOUNTER	Was this exam station a realistic scenario?	Yes.
Intern OSCE 2 2016 3/14/2016 1:00 PM	58	100	0	0	0	0	0	Contact Precautions I2	POST ENCOUNTER	Have you received training on how to appropriately put on and take off a gown and gloves for Enhanced Contact Precautions?	Yes	Contact Precautions I2	POST ENCOUNTER	If you answered yes to the question above, what was the training?	training during orientation for residency	Contact Precautions I2	POST ENCOUNTER	Was this exam station a realistic scenario?	yes
Intern OSCE 2 2016 3/14/2016 1:00 PM	59	0	0	0	0	0	0	Contact Precautions I2	POST ENCOUNTER	Have you received training on how to appropriately put on and take off a gown and gloves for Enhanced Contact Precautions?	No	Contact Precautions I2	POST ENCOUNTER	If you answered yes to the question above, what was the training?	did not	Contact Precautions I2	POST ENCOUNTER	Was this exam station a realistic scenario?	not really, there should be sanitation station outside the door. How dumb would it be if you still had to touch the door knob after you sterilized yourself inside the room.
Intern OSCE 2 2016 3/14/2016 1:00 PM	60	100	0	0	0	0	0	Contact Precautions I2	POST ENCOUNTER	Have you received training on how to appropriately put on and take off a gown and gloves for Enhanced Contact Precautions?	Yes	Contact Precautions I2	POST ENCOUNTER	If you answered yes to the question above, what was the training?	Several informal presentations on how to gown and glove over the years; most inconsistent in giving the correct information.	Contact Precautions I2	POST ENCOUNTER	Was this exam station a realistic scenario?	Yes.
Intern OSCE 2 2016 3/14/2016 1:00 PM	61	100	0	0	0	0	0	Contact Precautions I2	POST ENCOUNTER	Have you received training on how to appropriately put on and take off a gown and gloves for Enhanced Contact Precautions?	Yes	Contact Precautions I2	POST ENCOUNTER	If you answered yes to the question above, what was the training?	During noon conferences/announcements.	Contact Precautions I2	POST ENCOUNTER	Was this exam station a realistic scenario?	Yes
Intern OSCE 2 2016 3/14/2016 1:00 PM	62	0	0	0	0	0	0	Contact Precautions I2	POST ENCOUNTER	Have you received training on how to appropriately put on and take off a gown and gloves for Enhanced Contact Precautions?	No	Contact Precautions I2	POST ENCOUNTER	If you answered yes to the question above, what was the training?	n/a	Contact Precautions I2	POST ENCOUNTER	Was this exam station a realistic scenario?	yes
Intern OSCE 2 2016 3/14/2016 1:00 PM	63	0	0	0	0	0	0	Contact Precautions I2	POST ENCOUNTER	Have you received training on how to appropriately put on and take off a gown and gloves for Enhanced Contact Precautions?	No	Contact Precautions I2	POST ENCOUNTER	If you answered yes to the question above, what was the training?		Contact Precautions I2	POST ENCOUNTER	Was this exam station a realistic scenario?	Yes.
Intern OSCE 2 2016 3/14/2016 1:00 PM	64	0	0	0	0	0	0	Contact Precautions I2	POST ENCOUNTER	Have you received training on how to appropriately put on and take off a gown and gloves for Enhanced Contact Precautions?	No	Contact Precautions I2	POST ENCOUNTER	If you answered yes to the question above, what was the training?		Contact Precautions I2	POST ENCOUNTER	Was this exam station a realistic scenario?	yes it is a scenario I encounter almost on a daily basis
Intern OSCE 2 2016 3/14/2016 1:00 PM	65	0	0	0	0	0	0	Contact Precautions I2	POST ENCOUNTER	Have you received training on how to appropriately put on and take off a gown and gloves for Enhanced Contact Precautions?	No	Contact Precautions I2	POST ENCOUNTER	If you answered yes to the question above, what was the training?	nope	Contact Precautions I2	POST ENCOUNTER	Was this exam station a realistic scenario?	not really...patient was plastic
Intern OSCE 2 2016 3/14/2016 1:00 PM	66	0	0	0	0	0	0	Contact Precautions I2	POST ENCOUNTER	Have you received training on how to appropriately put on and take off a gown and gloves for Enhanced Contact Precautions?	No	Contact Precautions I2	POST ENCOUNTER	If you answered yes to the question above, what was the training?	none	Contact Precautions I2	POST ENCOUNTER	Was this exam station a realistic scenario?	yes
Intern OSCE 2 2016 3/14/2016 1:00 PM	67	0	0	0	0	0	0	Contact Precautions I2	POST ENCOUNTER	Have you received training on how to appropriately put on and take off a gown and gloves for Enhanced Contact Precautions?	No	Contact Precautions I2	POST ENCOUNTER	If you answered yes to the question above, what was the training?		Contact Precautions I2	POST ENCOUNTER	Was this exam station a realistic scenario?	Yes, I think so. I've been taught passively how to don the gown and gloves or wash my hands. But, as I was exiting, I realized I've never been taught how to properly enter or exit the rooms. Therefore, there must be other things in the entire scenario that I haven't been taught properly.
Intern OSCE 2 2016 3/14/2016 1:00 PM	68	0	0	0	0	0	0	Contact Precautions I2	POST ENCOUNTER	Have you received training on how to appropriately put on and take off a gown and gloves for Enhanced Contact Precautions?	No	Contact Precautions I2	POST ENCOUNTER	If you answered yes to the question above, what was the training?		Contact Precautions I2	POST ENCOUNTER	Was this exam station a realistic scenario?	yes
Intern OSCE 2 2016 3/14/2016 1:00 PM	69	100	0	0	0	0	0	Contact Precautions I2	POST ENCOUNTER	Have you received training on how to appropriately put on and take off a gown and gloves for Enhanced Contact Precautions?	Yes	Contact Precautions I2	POST ENCOUNTER	If you answered yes to the question above, what was the training?	Instruction from charge nurse on proper Enhanced Contact Precaution	Contact Precautions I2	POST ENCOUNTER	Was this exam station a realistic scenario?	Yes
Intern OSCE 2 2016 3/14/2016 1:00 PM	70	0	0	0	0	0	0	Contact Precautions I2	POST ENCOUNTER	Have you received training on how to appropriately put on and take off a gown and gloves for Enhanced Contact Precautions?	No	Contact Precautions I2	POST ENCOUNTER	If you answered yes to the question above, what was the training?	No formal Enhanced Contact Precaution training	Contact Precautions I2	POST ENCOUNTER	Was this exam station a realistic scenario?	Yes, we are asked to abide by enhanced contact precautions with the available materials on a frequent basis
Intern OSCE 2 2016 3/14/2016 1:00 PM	71	100	0	0	0	0	0	Contact Precautions I2	POST ENCOUNTER	Have you received training on how to appropriately put on and take off a gown and gloves for Enhanced Contact Precautions?	Yes	Contact Precautions I2	POST ENCOUNTER	If you answered yes to the question above, what was the training?	IT was explained to me on rounds, in an informal setting	Contact Precautions I2	POST ENCOUNTER	Was this exam station a realistic scenario?	yes
Intern OSCE 2 2016 3/14/2016 1:00 PM	72	100	0	0	0	0	0	Contact Precautions I2	POST ENCOUNTER	Have you received training on how to appropriately put on and take off a gown and gloves for Enhanced Contact Precautions?	Yes	Contact Precautions I2	POST ENCOUNTER	If you answered yes to the question above, what was the training?	Video training with questionnaire (name or company unknown) and on the job training from other health professionals.	Contact Precautions I2	POST ENCOUNTER	Was this exam station a realistic scenario?	Yes, although the trash is usually right by the sink so there's no need to walk across the room.
Intern OSCE 2 2016 3/14/2016 1:00 PM	73	0	0	0	0	0	0	Contact Precautions I2	POST ENCOUNTER	Have you received training on how to appropriately put on and take off a gown and gloves for Enhanced Contact Precautions?	No	Contact Precautions I2	POST ENCOUNTER	If you answered yes to the question above, what was the training?		Contact Precautions I2	POST ENCOUNTER	Was this exam station a realistic scenario?	Yes
Intern OSCE 2 2016 3/14/2016 1:00 PM	74	100	0	0	0	0	0	Contact Precautions I2	POST ENCOUNTER	Have you received training on how to appropriately put on and take off a gown and gloves for Enhanced Contact Precautions?	Yes	Contact Precautions I2	POST ENCOUNTER	If you answered yes to the question above, what was the training?	The training was conducted by a nurse during medical school, in which we were instructed on the various types of precautions and the necessary steps	Contact Precautions I2	POST ENCOUNTER	Was this exam station a realistic scenario?	yes
Intern OSCE 2 2016 3/14/2016 1:00 PM	75	0	0	0	0	0	0	Contact Precautions I2	POST ENCOUNTER	Have you received training on how to appropriately put on and take off a gown and gloves for Enhanced Contact Precautions?	No	Contact Precautions I2	POST ENCOUNTER	If you answered yes to the question above, what was the training?		Contact Precautions I2	POST ENCOUNTER	Was this exam station a realistic scenario?	Yep!
Intern OSCE 2 2016 3/15/2016 1:00 PM	76	100	0	0	0	0	0	Contact Precautions I2	POST ENCOUNTER	Have you received training on how to appropriately put on and take off a gown and gloves for Enhanced Contact Precautions?	Yes	Contact Precautions I2	POST ENCOUNTER	If you answered yes to the question above, what was the training?	As a medical student at UF I received informal training from a resident on gowning and gloving for patients with contact precautions	Contact Precautions I2	POST ENCOUNTER	Was this exam station a realistic scenario?	Yes
Intern OSCE 2 2016 3/15/2016 1:00 PM	77
Intern OSCE 2 2016 3/15/2016 1:00 PM	78	0	0	0	0	0	0	Contact Precautions I2	POST ENCOUNTER	Have you received training on how to appropriately put on and take off a gown and gloves for Enhanced Contact Precautions?	No	Contact Precautions I2	POST ENCOUNTER	If you answered yes to the question above, what was the training?		Contact Precautions I2	POST ENCOUNTER	Was this exam station a realistic scenario?	yes
Intern OSCE 2 2016 3/15/2016 1:00 PM	79
Intern OSCE 2 2016 3/15/2016 1:00 PM	80	0	0	0	0	0	0	Contact Precautions I2	POST ENCOUNTER	Have you received training on how to appropriately put on and take off a gown and gloves for Enhanced Contact Precautions?	No	Contact Precautions I2	POST ENCOUNTER	If you answered yes to the question above, what was the training?		Contact Precautions I2	POST ENCOUNTER	Was this exam station a realistic scenario?	I did not feel like this exam station was very realistic.
Intern OSCE 2 2016 3/15/2016 1:00 PM	81	100	0	0	0	0	0	Contact Precautions I2	POST ENCOUNTER	Have you received training on how to appropriately put on and take off a gown and gloves for Enhanced Contact Precautions?	Yes	Contact Precautions I2	POST ENCOUNTER	If you answered yes to the question above, what was the training?	Basic training including what types of precautions for which types of infections, and what types of cleaning wipes are needed with which type of precautions and why. This was training performed on wards with attendings and other residents.	Contact Precautions I2	POST ENCOUNTER	Was this exam station a realistic scenario?	Yes
Intern OSCE 2 2016 3/15/2016 1:00 PM	82	100	0	0	0	0	0	Contact Precautions I2	POST ENCOUNTER	Have you received training on how to appropriately put on and take off a gown and gloves for Enhanced Contact Precautions?	Yes	Contact Precautions I2	POST ENCOUNTER	If you answered yes to the question above, what was the training?	A sheet of paper that stated how to put it on and take it off.	Contact Precautions I2	POST ENCOUNTER	Was this exam station a realistic scenario?	nope, but don't know how you could make it more realistic shy of having a c. diff patient in there.
Intern OSCE 2 2016 3/15/2016 1:00 PM	83	0	0	0	0	0	0	Contact Precautions I2	POST ENCOUNTER	Have you received training on how to appropriately put on and take off a gown and gloves for Enhanced Contact Precautions?	No	Contact Precautions I2	POST ENCOUNTER	If you answered yes to the question above, what was the training?		Contact Precautions I2	POST ENCOUNTER	Was this exam station a realistic scenario?	yes
Intern OSCE 2 2016 3/15/2016 1:00 PM	84
Intern OSCE 2 2016 3/15/2016 1:00 PM	85	0	0	0	0	0	0	Contact Precautions I2	POST ENCOUNTER	Have you received training on how to appropriately put on and take off a gown and gloves for Enhanced Contact Precautions?	No	Contact Precautions I2	POST ENCOUNTER	If you answered yes to the question above, what was the training?		Contact Precautions I2	POST ENCOUNTER	Was this exam station a realistic scenario?	yes
Intern OSCE 2 2016 3/15/2016 1:00 PM	86	0	0	0	0	0	0	Contact Precautions I2	POST ENCOUNTER	Have you received training on how to appropriately put on and take off a gown and gloves for Enhanced Contact Precautions?	No	Contact Precautions I2	POST ENCOUNTER	If you answered yes to the question above, what was the training?	n/a	Contact Precautions I2	POST ENCOUNTER	Was this exam station a realistic scenario?	yes.
Intern OSCE 2 2016 3/15/2016 1:00 PM	87	100	0	0	0	0	0	Contact Precautions I2	POST ENCOUNTER	Have you received training on how to appropriately put on and take off a gown and gloves for Enhanced Contact Precautions?	Yes	Contact Precautions I2	POST ENCOUNTER	If you answered yes to the question above, what was the training?	I honestly do not remember when or what the training was specifically, but I'm assuming that I have sometime during med school.	Contact Precautions I2	POST ENCOUNTER	Was this exam station a realistic scenario?	yes
Intern OSCE 2 2016 3/15/2016 1:00 PM	88	0	0	0	0	0	0	Contact Precautions I2	POST ENCOUNTER	Have you received training on how to appropriately put on and take off a gown and gloves for Enhanced Contact Precautions?	No	Contact Precautions I2	POST ENCOUNTER	If you answered yes to the question above, what was the training?		Contact Precautions I2	POST ENCOUNTER	Was this exam station a realistic scenario?	No; Usually sign is orange if hand washing required in my experience
Intern OSCE 2 2016 3/15/2016 1:00 PM	89	0	0	0	0	0	0	Contact Precautions I2	POST ENCOUNTER	Have you received training on how to appropriately put on and take off a gown and gloves for Enhanced Contact Precautions?	No	Contact Precautions I2	POST ENCOUNTER	If you answered yes to the question above, what was the training?	Not applicable	Contact Precautions I2	POST ENCOUNTER	Was this exam station a realistic scenario?	Yes
Intern OSCE 2 2016 3/15/2016 1:00 PM	90	0	0	0	0	0	0	Contact Precautions I2	POST ENCOUNTER	Have you received training on how to appropriately put on and take off a gown and gloves for Enhanced Contact Precautions?	No	Contact Precautions I2	POST ENCOUNTER	If you answered yes to the question above, what was the training?		Contact Precautions I2	POST ENCOUNTER	Was this exam station a realistic scenario?	yes
Intern OSCE 2 2016 3/15/2016 1:00 PM	91	0	0	0	0	0	0	Contact Precautions I2	POST ENCOUNTER	Have you received training on how to appropriately put on and take off a gown and gloves for Enhanced Contact Precautions?	No	Contact Precautions I2	POST ENCOUNTER	If you answered yes to the question above, what was the training?	However, throughout my rotations working at Shands, it wasn't an official training. However I learned by watching and seeing others do something similar.	Contact Precautions I2	POST ENCOUNTER	Was this exam station a realistic scenario?	Yes, the examination was a realistic scenario.
Intern OSCE 2 2016 3/24/2016 1:00 PM	92	0	0	0	0	0	0	Contact Precautions I2	POST ENCOUNTER	Have you received training on how to appropriately put on and take off a gown and gloves for Enhanced Contact Precautions?	No	Contact Precautions I2	POST ENCOUNTER	If you answered yes to the question above, what was the training?		Contact Precautions I2	POST ENCOUNTER	Was this exam station a realistic scenario?	Yes. Always important to read the signs on patient doors.
Intern OSCE 2 2016 3/24/2016 1:00 PM	93	100	0	0	0	0	0	Contact Precautions I2	POST ENCOUNTER	Have you received training on how to appropriately put on and take off a gown and gloves for Enhanced Contact Precautions?	Yes	Contact Precautions I2	POST ENCOUNTER	If you answered yes to the question above, what was the training?	Wash hands 1st, then gown/glove, tie the gown. Take the gown/gloves off and dispose in proper container, wash hands with soap and water.	Contact Precautions I2	POST ENCOUNTER	Was this exam station a realistic scenario?	Yes
Intern OSCE 2 2016 3/24/2016 1:00 PM	94	0	0	0	0	0	0	Contact Precautions I2	POST ENCOUNTER	Have you received training on how to appropriately put on and take off a gown and gloves for Enhanced Contact Precautions?	No	Contact Precautions I2	POST ENCOUNTER	If you answered yes to the question above, what was the training?	We have not receiving a formal training on the procedure	Contact Precautions I2	POST ENCOUNTER	Was this exam station a realistic scenario?	I think it was a realistic scenario
Intern OSCE 2 2016 3/24/2016 1:00 PM	95	100	0	0	0	0	0	Contact Precautions I2	POST ENCOUNTER	Have you received training on how to appropriately put on and take off a gown and gloves for Enhanced Contact Precautions?	Yes	Contact Precautions I2	POST ENCOUNTER	If you answered yes to the question above, what was the training?	a video, powerpoint and a written description	Contact Precautions I2	POST ENCOUNTER	Was this exam station a realistic scenario?	no
Intern OSCE 2 2016 3/24/2016 1:00 PM	96	0	0	0	0	0	0	Contact Precautions I2	POST ENCOUNTER	Have you received training on how to appropriately put on and take off a gown and gloves for Enhanced Contact Precautions?	No	Contact Precautions I2	POST ENCOUNTER	If you answered yes to the question above, what was the training?	n/a	Contact Precautions I2	POST ENCOUNTER	Was this exam station a realistic scenario?	Yes
Intern OSCE 2 2016 3/24/2016 1:00 PM	97	100	0	0	0	0	0	Contact Precautions I2	POST ENCOUNTER	Have you received training on how to appropriately put on and take off a gown and gloves for Enhanced Contact Precautions?	Yes	Contact Precautions I2	POST ENCOUNTER	If you answered yes to the question above, what was the training?	basic instructions	Contact Precautions I2	POST ENCOUNTER	Was this exam station a realistic scenario?	yes
Intern OSCE 2 2016 3/24/2016 1:00 PM	98	100	0	0	0	0	0	Contact Precautions I2	POST ENCOUNTER	Have you received training on how to appropriately put on and take off a gown and gloves for Enhanced Contact Precautions?	Yes	Contact Precautions I2	POST ENCOUNTER	If you answered yes to the question above, what was the training?	As a medical student, in orientation, and reinforced throughout intern year by various team members	Contact Precautions I2	POST ENCOUNTER	Was this exam station a realistic scenario?	Yes
Intern OSCE 2 2016 3/24/2016 1:00 PM	99	100	0	0	0	0	0	Contact Precautions I2	POST ENCOUNTER	Have you received training on how to appropriately put on and take off a gown and gloves for Enhanced Contact Precautions?	Yes	Contact Precautions I2	POST ENCOUNTER	If you answered yes to the question above, what was the training?	Medical School	Contact Precautions I2	POST ENCOUNTER	Was this exam station a realistic scenario?	No. I don't know what this exam station was about.
Intern OSCE 2 2016 3/24/2016 1:00 PM	100	0	0	0	0	0	0	Contact Precautions I2	POST ENCOUNTER	Have you received training on how to appropriately put on and take off a gown and gloves for Enhanced Contact Precautions?	No	Contact Precautions I2	POST ENCOUNTER	If you answered yes to the question above, what was the training?		Contact Precautions I2	POST ENCOUNTER	Was this exam station a realistic scenario?	Yes
Intern OSCE 2 2016 3/24/2016 1:00 PM	101
Intern OSCE 2 2016 3/24/2016 1:00 PM	102	0	0	0	0	0	0	Contact Precautions I2	POST ENCOUNTER	Have you received training on how to appropriately put on and take off a gown and gloves for Enhanced Contact Precautions?	No	Contact Precautions I2	POST ENCOUNTER	If you answered yes to the question above, what was the training?	N/A	Contact Precautions I2	POST ENCOUNTER	Was this exam station a realistic scenario?	Yes
Intern OSCE 2 2016 3/24/2016 1:00 PM	103	100	0	0	0	0	0	Contact Precautions I2	POST ENCOUNTER	Have you received training on how to appropriately put on and take off a gown and gloves for Enhanced Contact Precautions?	Yes	Contact Precautions I2	POST ENCOUNTER	If you answered yes to the question above, what was the training?	Not formal training, just orientation exercises and instructions from specialists in the hospital the best ways to perform enhanced contact precautions	Contact Precautions I2	POST ENCOUNTER	Was this exam station a realistic scenario?	yes
Intern OSCE 2 2016 3/24/2016 1:00 PM	104	0	0	0	0	0	0	Contact Precautions I2	POST ENCOUNTER	Have you received training on how to appropriately put on and take off a gown and gloves for Enhanced Contact Precautions?	No	Contact Precautions I2	POST ENCOUNTER	If you answered yes to the question above, what was the training?	no	Contact Precautions I2	POST ENCOUNTER	Was this exam station a realistic scenario?	yes, it was realistic
Intern OSCE 2 2016 3/24/2016 1:00 PM	105	100	0	0	0	0	0	Contact Precautions I2	POST ENCOUNTER	Have you received training on how to appropriately put on and take off a gown and gloves for Enhanced Contact Precautions?	Yes	Contact Precautions I2	POST ENCOUNTER	If you answered yes to the question above, what was the training?	Yes, PPE lecture and interactive tutorial on my medicine and surgery rotations in med school.	Contact Precautions I2	POST ENCOUNTER	Was this exam station a realistic scenario?	The sinks in most patients room are not as distanced from the patient, but they usually contain an automatic sensor to ensure minimal contact with fomites once "sterile."
Intern OSCE 2 2016 3/24/2016 1:00 PM	106	0	0	0	0	0	0	Contact Precautions I2	POST ENCOUNTER	Have you received training on how to appropriately put on and take off a gown and gloves for Enhanced Contact Precautions?	No	Contact Precautions I2	POST ENCOUNTER	If you answered yes to the question above, what was the training?		Contact Precautions I2	POST ENCOUNTER	Was this exam station a realistic scenario?	yes
Intern OSCE 2 2016 3/24/2016 1:00 PM	107	0	0	0	0	0	0	Contact Precautions I2	POST ENCOUNTER	Have you received training on how to appropriately put on and take off a gown and gloves for Enhanced Contact Precautions?	No	Contact Precautions I2	POST ENCOUNTER	If you answered yes to the question above, what was the training?	N/A	Contact Precautions I2	POST ENCOUNTER	Was this exam station a realistic scenario?	Yes
Intern OSCE 2 2016 4/1/2016 1:00 PM	108	0	0	0	0	0	0	Contact Precautions I2	POST ENCOUNTER	Have you received training on how to appropriately put on and take off a gown and gloves for Enhanced Contact Precautions?	No	Contact Precautions I2	POST ENCOUNTER	If you answered yes to the question above, what was the training?	It is assumed but there is no proper training.	Contact Precautions I2	POST ENCOUNTER	Was this exam station a realistic scenario?	yes
Intern OSCE 2 2016 4/1/2016 1:00 PM	109	0	0	0	0	0	0	Contact Precautions I2	POST ENCOUNTER	Have you received training on how to appropriately put on and take off a gown and gloves for Enhanced Contact Precautions?	No	Contact Precautions I2	POST ENCOUNTER	If you answered yes to the question above, what was the training?		Contact Precautions I2	POST ENCOUNTER	Was this exam station a realistic scenario?	yes, it is a very realistic scenario, happens almost everyday.
Intern OSCE 2 2016 4/1/2016 1:00 PM	110	0	0	0	0	0	0	Contact Precautions I2	POST ENCOUNTER	Have you received training on how to appropriately put on and take off a gown and gloves for Enhanced Contact Precautions?	No	Contact Precautions I2	POST ENCOUNTER	If you answered yes to the question above, what was the training?		Contact Precautions I2	POST ENCOUNTER	Was this exam station a realistic scenario?	Not really because we had plenty of time to review the information on the door and follow the directions. In real life, we're rushing to finish pre-rounding and discharge the patient before noon and things get missed. However, that being said I think this was a good reminder for us about what to do when we see the brown enhanced contact precautions sign up.
Intern OSCE 2 2016 4/1/2016 1:00 PM	111	100	0	0	0	0	0	Contact Precautions I2	POST ENCOUNTER	Have you received training on how to appropriately put on and take off a gown and gloves for Enhanced Contact Precautions?	Yes	Contact Precautions I2	POST ENCOUNTER	If you answered yes to the question above, what was the training?	Talks from neurocritical care attendings	Contact Precautions I2	POST ENCOUNTER	Was this exam station a realistic scenario?	Yes, reasonably realistic
Intern OSCE 2 2016 4/1/2016 1:00 PM	112	100	0	0	0	0	0	Contact Precautions I2	POST ENCOUNTER	Have you received training on how to appropriately put on and take off a gown and gloves for Enhanced Contact Precautions?	Yes	Contact Precautions I2	POST ENCOUNTER	If you answered yes to the question above, what was the training?	High likelihood I have, but I cannot recall.	Contact Precautions I2	POST ENCOUNTER	Was this exam station a realistic scenario?	Yes, except I did not know what the precautions are for. Also we have a different soap in the ICU.
Intern OSCE 2 2016 4/1/2016 1:00 PM	113	0	0	0	0	0	0	Contact Precautions I2	POST ENCOUNTER	Have you received training on how to appropriately put on and take off a gown and gloves for Enhanced Contact Precautions?	No	Contact Precautions I2	POST ENCOUNTER	If you answered yes to the question above, what was the training?	x	Contact Precautions I2	POST ENCOUNTER	Was this exam station a realistic scenario?	yes
Intern OSCE 2 2016 4/1/2016 1:00 PM	114	100	0	0	0	0	0	Contact Precautions I2	POST ENCOUNTER	Have you received training on how to appropriately put on and take off a gown and gloves for Enhanced Contact Precautions?	Yes	Contact Precautions I2	POST ENCOUNTER	If you answered yes to the question above, what was the training?	Training included an session at the initial OSCE and it was presented during a Grand Rounds session for internal medicine	Contact Precautions I2	POST ENCOUNTER	Was this exam station a realistic scenario?	Yes, most of our patients have been on contact precautions recently.
Intern OSCE 2 2016 4/1/2016 1:00 PM	115	100	0	0	0	0	0	Contact Precautions I2	POST ENCOUNTER	Have you received training on how to appropriately put on and take off a gown and gloves for Enhanced Contact Precautions?	Yes	Contact Precautions I2	POST ENCOUNTER	If you answered yes to the question above, what was the training?	Following directions from upper level residents, attendings.	Contact Precautions I2	POST ENCOUNTER	Was this exam station a realistic scenario?	Yes
Intern OSCE 2 2016 4/1/2016 1:00 PM	116	0	0	0	0	0	0	Contact Precautions I2	POST ENCOUNTER	Have you received training on how to appropriately put on and take off a gown and gloves for Enhanced Contact Precautions?	No	Contact Precautions I2	POST ENCOUNTER	If you answered yes to the question above, what was the training?		Contact Precautions I2	POST ENCOUNTER	Was this exam station a realistic scenario?	Yes, we must enter patient rooms with contact precautions for at least 25% of our patients.
Intern OSCE 2 2016 4/1/2016 1:00 PM	117	100	0	0	0	0	0	Contact Precautions I2	POST ENCOUNTER	Have you received training on how to appropriately put on and take off a gown and gloves for Enhanced Contact Precautions?	Yes	Contact Precautions I2	POST ENCOUNTER	If you answered yes to the question above, what was the training?	Somebody talked to us about it	Contact Precautions I2	POST ENCOUNTER	Was this exam station a realistic scenario?	yes except most of the faucets are automatic
Intern OSCE 2 2016 4/1/2016 1:00 PM	118	0	0	0	0	0	0	Contact Precautions I2	POST ENCOUNTER	Have you received training on how to appropriately put on and take off a gown and gloves for Enhanced Contact Precautions?	No	Contact Precautions I2	POST ENCOUNTER	If you answered yes to the question above, what was the training?		Contact Precautions I2	POST ENCOUNTER	Was this exam station a realistic scenario?	Yes. We see these contact precautions almost daily in the hospital.
Intern OSCE 2 2016 4/1/2016 1:00 PM	119	100	0	0	0	0	0	Contact Precautions I2	POST ENCOUNTER	Have you received training on how to appropriately put on and take off a gown and gloves for Enhanced Contact Precautions?	Yes	Contact Precautions I2	POST ENCOUNTER	If you answered yes to the question above, what was the training?	Video	Contact Precautions I2	POST ENCOUNTER	Was this exam station a realistic scenario?	Kind of
Intern OSCE 2 2016 4/1/2016 1:00 PM	120	0	0	0	0	0	0	Contact Precautions I2	POST ENCOUNTER	Have you received training on how to appropriately put on and take off a gown and gloves for Enhanced Contact Precautions?	No	Contact Precautions I2	POST ENCOUNTER	If you answered yes to the question above, what was the training?	Did not receive specific training on how to put on and take off a gown and gloves for Enhanced Contact Precautions.	Contact Precautions I2	POST ENCOUNTER	Was this exam station a realistic scenario?	Yes, other than the gown and gloves are not usually laying on a table like this scenario.
Intern OSCE 2 2016 4/1/2016 1:00 PM	121	0	0	0	0	0	0	Contact Precautions I2	POST ENCOUNTER	Have you received training on how to appropriately put on and take off a gown and gloves for Enhanced Contact Precautions?	No	Contact Precautions I2	POST ENCOUNTER	If you answered yes to the question above, what was the training?		Contact Precautions I2	POST ENCOUNTER	Was this exam station a realistic scenario?	Yes except that the trash can is usually full and does not always have a lid.
Intern OSCE 2 2016 4/1/2016 1:00 PM	122	100	0	0	0	0	0	Contact Precautions I2	POST ENCOUNTER	Have you received training on how to appropriately put on and take off a gown and gloves for Enhanced Contact Precautions?	Yes	Contact Precautions I2	POST ENCOUNTER	If you answered yes to the question above, what was the training?	Was taught how to use this stuff in medical school here at Shands. Also was taught by Attendings on the wards, particularly Dr. Southwick when he was Attending on Gold Medicine.	Contact Precautions I2	POST ENCOUNTER	Was this exam station a realistic scenario?	Yes
Intern OSCE 2 2016 4/1/2016 1:00 PM	123	0	0	0	0	0	0	Contact Precautions I2	POST ENCOUNTER	Have you received training on how to appropriately put on and take off a gown and gloves for Enhanced Contact Precautions?	No	Contact Precautions I2	POST ENCOUNTER	If you answered yes to the question above, what was the training?	I don't believe that I have received any formal training on contact precautions. However, upper level residents and team attendings have previously discussed proper techniques for entering pt rooms with enhanced contact precautions.	Contact Precautions I2	POST ENCOUNTER	Was this exam station a realistic scenario?	Not really. It would be much more realistic if there was some type of encounter that needed to be completed after entering the room. To just walk in and then walk immediately out is quite unrealistic. Also, the most frequent problem I experience on the wards is trying to find disposable stethoscopes in the pt room for my exam. Often there is not one available and I have to use my own and then wip…
Intern OSCE 2 2016 4/1/2016 1:00 PM	124	100	0	0	0	0	0	Contact Precautions I2	POST ENCOUNTER	Have you received training on how to appropriately put on and take off a gown and gloves for Enhanced Contact Precautions?	Yes	Contact Precautions I2	POST ENCOUNTER	If you answered yes to the question above, what was the training?	online training, training from hospital staff	Contact Precautions I2	POST ENCOUNTER	Was this exam station a realistic scenario?	Yes
Intern OSCE 2 2016 4/1/2016 1:00 PM	125	100	0	0	0	0	0	Contact Precautions I2	POST ENCOUNTER	Have you received training on how to appropriately put on and take off a gown and gloves for Enhanced Contact Precautions?	Yes	Contact Precautions I2	POST ENCOUNTER	If you answered yes to the question above, what was the training?	From another resident/attending.	Contact Precautions I2	POST ENCOUNTER	Was this exam station a realistic scenario?	Yes
